# Supplementary material for: Projection of premature mortality from noncommunicable diseases for 2025: a model based study from Hunan Province, China, 1990–2016
Source: PeerJ. 2020 Nov 3;8:e10298. doi: 10.7717/peerj.10298 (PMC7646306; doi:10.7717/peerj.10298)
Supplement: Supplemental Information 2 — The standardized population, the extracted death data from the GBD study 2016, and the corresponding variables in the death data. [file peerj-08-10298-s002.zip]

Archive with 4 entries (3 files):
- Supplementary 2/
- Supplementary 2/Raw data-China pop 2010.xlsx
- Supplementary 2/Raw data-NCDs90-16.xlsx
- Supplementary 2/Varible note-NCDs 90-16.docx
