# Supplementary material for: Projection of premature mortality from noncommunicable diseases for 2025: a model based study from Hunan Province, China, 1990–2016
Source: PeerJ. 2020 Nov 3;8:e10298. doi: 10.7717/peerj.10298 (PMC7646306; doi:10.7717/peerj.10298)
Supplement: Supplemental Information 2 — The standardized population, the extracted death data from the GBD study 2016, and the corresponding variables in the death data. [file peerj-08-10298-s002.zip › Supplementary 2/Raw data-China pop 2010.xlsx]

## Sheet: Sheet1
AgeGroup	Sex	Population
Total (yr)	Sum	1332810869
	Male	682329104
	Female	650481765
0-(yr)	Sum	13786434
	Male	7461199
	Female	6325235
1-4(yr)	Sum	61746176
	Male	33601367
	Female	28144809
5-9(yr)	Sum	70881549
	Male	38464665
	Female	32416884
10-14(yr)	Sum	74908462
	Male	40267277
	Female	34641185
15-19(yr)	Sum	99889114
	Male	51904830
	Female	47984284
20-24(yr)	Sum	127412518
	Male	64008573
	Female	63403945
25-29(yr)	Sum	101013852
	Male	50837038
	Female	50176814
30-34(yr)	Sum	97138203
	Male	49521822
	Female	47616381
35-39(yr)	Sum	118025959
	Male	60391104
	Female	57634855
40-44(yr)	Sum	124753964
	Male	63608678
	Female	61145286
45-49(yr)	Sum	105594553
	Male	53776418
	Female	51818135
50-54(yr)	Sum	78753171
	Male	40363234
	Female	38389937
55-59(yr)	Sum	81312474
	Male	41082938
	Female	40229536
60-64(yr)	Sum	58667282
	Male	29834426
	Female	28832856
65-69(yr)	Sum	41113282
	Male	20748471
	Female	20364811
70-74(yr)	Sum	32972397
	Male	16403453
	Female	16568944
75-79(yr)	Sum	23852133
	Male	11278859
	Female	12573274
80-84(yr)	Sum	13373198
	Male	5917502
	Female	7455696
85-89(yr)	Sum	5631928
	Male	2199810
	Female	3432118
90-94(yr)	Sum	1578307
	Male	530872
	Female	1047435
95-99(yr)	Sum	369979
	Male	117716
	Female	252263
100+(yr)	Sum	35934
	Male	8852
	Female	27082
