# Supplementary material for: Projection of premature mortality from noncommunicable diseases for 2025: a model based study from Hunan Province, China, 1990–2016
Source: PeerJ. 2020 Nov 3;8:e10298. doi: 10.7717/peerj.10298 (PMC7646306; doi:10.7717/peerj.10298)
Supplement: Supplemental Information 2 — The standardized population, the extracted death data from the GBD study 2016, and the corresponding variables in the death data. [file peerj-08-10298-s002.zip › Supplementary 2/Raw data-NCDs90-16.xlsx]

## Sheet: Sheet1
id	year_id	location_id	sex_id	age_group_id	cause_id	num_mean	rt_mean	pop
1	1990	504	1	11	409	2520.77	0.0011606843	2.1718e+06
2	1990	504	1	11	410	888.369	0.0004090472	2.1718e+06
3	1990	504	1	11	491	528.078	0.0002431523	2.1718e+06
4	1990	504	1	11	508	170.702	0.0000785993	2.1718e+06
5	1990	504	1	11	587	27.766	0.0000127848	2.1718e+06
6	1990	504	1	12	409	4263.08	0.0018252209	2.33565e+06
7	1990	504	1	12	410	1731.56	0.0007413604	2.33565e+06
8	1990	504	1	12	491	920.156	0.000393961	2.33565e+06
9	1990	504	1	12	508	281.551	0.000120545	2.33565e+06
10	1990	504	1	12	587	41.9689	0.0000179688	2.33565e+06
11	1990	504	1	13	409	5215.62	0.0030148051	1.73e+06
12	1990	504	1	13	410	2150.72	0.0012431892	1.73e+06
13	1990	504	1	13	491	1331.75	0.0007697977	1.73e+06
14	1990	504	1	13	508	382.705	0.0002212165	1.73e+06
15	1990	504	1	13	587	51.963	0.0000300364	1.73e+06
16	1990	504	1	14	409	6925.95	0.0051288066	1.3504e+06
17	1990	504	1	14	410	2827.31	0.0020936836	1.3504e+06
18	1990	504	1	14	491	2041.59	0.0015118388	1.3504e+06
19	1990	504	1	14	508	588.183	0.0004355619	1.3504e+06
20	1990	504	1	14	587	66.1722	0.0000490019	1.3504e+06
21	1990	504	1	15	409	11940.3	0.0086939595	1.37341e+06
22	1990	504	1	15	410	4283.25	0.0031187068	1.37341e+06
23	1990	504	1	15	491	4297.21	0.0031288714	1.37341e+06
24	1990	504	1	15	508	1399.65	0.0010191119	1.37341e+06
25	1990	504	1	15	587	113.431	0.000082591	1.37341e+06
26	1990	504	1	16	409	17149.5	0.0145340213	1.17995e+06
27	1990	504	1	16	410	5616.71	0.0047601125	1.17995e+06
28	1990	504	1	16	491	6780.4	0.0057463358	1.17995e+06
29	1990	504	1	16	508	2407.28	0.0020401476	1.17995e+06
30	1990	504	1	16	587	165.461	0.0001402265	1.17995e+06
31	1990	504	1	17	409	23095.1	0.0250037267	923667
32	1990	504	1	17	410	6160.83	0.0066699762	923667
33	1990	504	1	17	491	9785.24	0.0105939084	923667
34	1990	504	1	17	508	4610.16	0.0049911475	923667
35	1990	504	1	17	587	207.709	0.0002248747	923667
36	1990	504	1	18	409	27002.2	0.0399407692	676056
37	1990	504	1	18	410	6117.13	0.0090482685	676056
38	1990	504	1	18	491	11751.8	0.0173829051	676056
39	1990	504	1	18	508	6610.66	0.0097782744	676056
40	1990	504	1	18	587	234.847	0.0003473782	676056
41	1990	504	2	11	409	1961.89	0.000978297	2.00541e+06
42	1990	504	2	11	410	742.774	0.0003703851	2.00541e+06
43	1990	504	2	11	491	500.708	0.0002496783	2.00541e+06
44	1990	504	2	11	508	148.38	0.0000739896	2.00541e+06
45	1990	504	2	11	587	22.158	0.0000110491	2.00541e+06
46	1990	504	2	12	409	3152.34	0.0014553187	2.16608e+06
47	1990	504	2	12	410	1247.57	0.0005759575	2.16608e+06
48	1990	504	2	12	491	908.943	0.000419625	2.16608e+06
49	1990	504	2	12	508	241.029	0.0001112739	2.16608e+06
50	1990	504	2	12	587	37.3115	0.0000172253	2.16609e+06
51	1990	504	2	13	409	3567.28	0.0022645088	1.5753e+06
52	1990	504	2	13	410	1448.86	0.0009197384	1.5753e+06
53	1990	504	2	13	491	1145.29	0.0007270327	1.5753e+06
54	1990	504	2	13	508	283.211	0.0001797826	1.5753e+06
55	1990	504	2	13	587	45.6064	0.000028951	1.5753e+06
56	1990	504	2	14	409	4251.17	0.0037247819	1.14132e+06
57	1990	504	2	14	410	1631.66	0.0014296251	1.14132e+06
58	1990	504	2	14	491	1584.84	0.0013885995	1.14132e+06
59	1990	504	2	14	508	337.896	0.0002960573	1.14132e+06
60	1990	504	2	14	587	61.5978	0.0000539707	1.14132e+06
61	1990	504	2	15	409	7145.11	0.0061927275	1.15379e+06
62	1990	504	2	15	410	2372.23	0.0020560332	1.15379e+06
63	1990	504	2	15	491	2996.76	0.0025973212	1.15379e+06
64	1990	504	2	15	508	767.746	0.0006654123	1.15379e+06
65	1990	504	2	15	587	118.18	0.0001024279	1.15379e+06
66	1990	504	2	16	409	10324.8	0.0101065555	1.0216e+06
67	1990	504	2	16	410	3056.95	0.0029923255	1.0216e+06
68	1990	504	2	16	491	4521.91	0.0044263234	1.0216e+06
69	1990	504	2	16	508	1358.07	0.0013293585	1.0216e+06
70	1990	504	2	16	587	213.562	0.0002090477	1.0216e+06
71	1990	504	2	17	409	14382.2	0.0174677837	823356
72	1990	504	2	17	410	3361.83	0.0040830828	823356
73	1990	504	2	17	491	6712.43	0.0081525192	823356
74	1990	504	2	17	508	2637.67	0.0032035579	823356
75	1990	504	2	17	587	321.728	0.0003907516	823356
76	1990	504	2	18	409	18922.6	0.028862947	655602
77	1990	504	2	18	410	3416.1	0.0052106294	655602
78	1990	504	2	18	491	9352.61	0.0142656763	655602
79	1990	504	2	18	508	4138	0.0063117566	655602
80	1990	504	2	18	587	371.319	0.0005663779	655602
81	1990	504	3	11	409	4482.66	0.0010731231	4.17721e+06
82	1990	504	3	11	410	1631.14	0.0003904862	4.17721e+06
83	1990	504	3	11	491	1028.79	0.0002462853	4.17721e+06
84	1990	504	3	11	508	319.082	0.0000763863	4.17721e+06
85	1990	504	3	11	587	49.924	0.0000119515	4.17722e+06
86	1990	504	3	12	409	7415.42	0.0016472364	4.50174e+06
87	1990	504	3	12	410	2979.13	0.0006617741	4.50174e+06
88	1990	504	3	12	491	1829.1	0.0004063097	4.50174e+06
89	1990	504	3	12	508	522.58	0.000116084	4.50174e+06
90	1990	504	3	12	587	79.2804	0.0000176111	4.50173e+06
91	1990	504	3	13	409	8782.9	0.0026572156	3.3053e+06
92	1990	504	3	13	410	3599.58	0.0010890333	3.3053e+06
93	1990	504	3	13	491	2477.05	0.000749416	3.3053e+06
94	1990	504	3	13	508	665.916	0.0002014692	3.3053e+06
95	1990	504	3	13	587	97.5695	0.0000295191	3.3053e+06
96	1990	504	3	14	409	11177.1	0.0044857005	2.49172e+06
97	1990	504	3	14	410	4458.97	0.0017895152	2.49172e+06
98	1990	504	3	14	491	3626.43	0.0014553897	2.49172e+06
99	1990	504	3	14	508	926.08	0.0003716625	2.49172e+06
100	1990	504	3	14	587	127.77	0.0000512778	2.49172e+06
101	1990	504	3	15	409	19085.4	0.0075520235	2.5272e+06
102	1990	504	3	15	410	6655.48	0.0026335438	2.5272e+06
103	1990	504	3	15	491	7293.98	0.0028861925	2.5272e+06
104	1990	504	3	15	508	2167.4	0.0008576306	2.5272e+06
105	1990	504	3	15	587	231.611	0.0000916475	2.5272e+06
106	1990	504	3	16	409	27474.3	0.0124795216	2.20155e+06
107	1990	504	3	16	410	8673.66	0.0039397972	2.20155e+06
108	1990	504	3	16	491	11302.3	0.0051338037	2.20155e+06
109	1990	504	3	16	508	3765.35	0.0017103165	2.20155e+06
110	1990	504	3	16	587	379.023	0.000172162	2.20155e+06
111	1990	504	3	17	409	37477.3	0.0214521047	1.74702e+06
112	1990	504	3	17	410	9522.66	0.0054507967	1.74702e+06
113	1990	504	3	17	491	16497.7	0.0094433037	1.74702e+06
114	1990	504	3	17	508	7247.82	0.0041486726	1.74702e+06
115	1990	504	3	17	587	529.437	0.000303051	1.74702e+06
116	1990	504	3	18	409	45924.8	0.0344869321	1.33166e+06
117	1990	504	3	18	410	9533.23	0.0071589208	1.33166e+06
118	1990	504	3	18	491	21104.4	0.01584823	1.33166e+06
119	1990	504	3	18	508	10748.7	0.0080716372	1.33166e+06
120	1990	504	3	18	587	606.166	0.0004551962	1.33166e+06
121	1991	504	1	11	409	2559.26	0.0011472627	2.23075e+06
122	1991	504	1	11	410	905.64	0.0004059802	2.23075e+06
123	1991	504	1	11	491	540.214	0.0002421668	2.23075e+06
124	1991	504	1	11	508	169.37	0.0000759253	2.23075e+06
125	1991	504	1	11	587	28.0341	0.0000125671	2.23075e+06
126	1991	504	1	12	409	4468.49	0.0018912066	2.36277e+06
127	1991	504	1	12	410	1790.68	0.0007578748	2.36277e+06
128	1991	504	1	12	491	984.076	0.0004164924	2.36277e+06
129	1991	504	1	12	508	294.688	0.0001247214	2.36277e+06
130	1991	504	1	12	587	44.4687	0.0000188206	2.36277e+06
131	1991	504	1	13	409	5802.08	0.0031509831	1.84136e+06
132	1991	504	1	13	410	2358.95	0.001281094	1.84136e+06
133	1991	504	1	13	491	1513.08	0.0008217191	1.84136e+06
134	1991	504	1	13	508	424.577	0.0002305784	1.84136e+06
135	1991	504	1	13	587	58.4818	0.0000317602	1.84136e+06
136	1991	504	1	14	409	7202.63	0.0052140975	1.38138e+06
137	1991	504	1	14	410	2929.25	0.0021205284	1.38138e+06
138	1991	504	1	14	491	2138.1	0.0015478072	1.38138e+06
139	1991	504	1	14	508	604.631	0.0004377017	1.38138e+06
140	1991	504	1	14	587	68.8705	0.0000498565	1.38137e+06
141	1991	504	1	15	409	11884.2	0.0086800784	1.36914e+06
142	1991	504	1	15	410	4261.88	0.0031128111	1.36914e+06
143	1991	504	1	15	491	4290.34	0.003133598	1.36914e+06
144	1991	504	1	15	508	1375.17	0.0010044075	1.36914e+06
145	1991	504	1	15	587	112.903	0.0000824626	1.36914e+06
146	1991	504	1	16	409	16947.3	0.0141778728	1.19534e+06
147	1991	504	1	16	410	5601.05	0.0046857493	1.19534e+06
148	1991	504	1	16	491	6679.31	0.0055878021	1.19534e+06
149	1991	504	1	16	508	2331.93	0.0019508551	1.19534e+06
150	1991	504	1	16	587	164.46	0.0001375847	1.19534e+06
151	1991	504	1	17	409	23344.5	0.0243520282	958625
152	1991	504	1	17	410	6300.54	0.0065724759	958625
153	1991	504	1	17	491	9858.62	0.0102841266	958625
154	1991	504	1	17	508	4600.79	0.0047993636	958625
155	1991	504	1	17	587	211.125	0.0002202377	958625
156	1991	504	1	18	409	26496.2	0.038308021	691662
157	1991	504	1	18	410	6117.3	0.008844347	691662
158	1991	504	1	18	491	11482.5	0.0166013219	691662
159	1991	504	1	18	508	6400.58	0.0092539174	691662
160	1991	504	1	18	587	232.565	0.0003362408	691662
161	1991	504	2	11	409	1997.38	0.0009660791	2.06751e+06
162	1991	504	2	11	410	757.405	0.0003663368	2.06751e+06
163	1991	504	2	11	491	509.823	0.0002465877	2.06751e+06
164	1991	504	2	11	508	149.131	0.0000721306	2.06751e+06
165	1991	504	2	11	587	22.4631	0.0000108648	2.06751e+06
166	1991	504	2	12	409	3310.28	0.0015075162	2.19585e+06
167	1991	504	2	12	410	1298.56	0.0005913712	2.19585e+06
168	1991	504	2	12	491	966.759	0.0004402672	2.19585e+06
169	1991	504	2	12	508	248.595	0.0001132114	2.19585e+06
170	1991	504	2	12	587	39.552	0.0000180122	2.19584e+06
171	1991	504	2	13	409	3881.8	0.0023009441	1.68704e+06
172	1991	504	2	13	410	1568.54	0.0009297563	1.68704e+06
173	1991	504	2	13	491	1258.08	0.0007457278	1.68704e+06
174	1991	504	2	13	508	303.336	0.0001798031	1.68705e+06
175	1991	504	2	13	587	49.973	0.0000296216	1.68705e+06
176	1991	504	2	14	409	4407.12	0.0037133092	1.18685e+06
177	1991	504	2	14	410	1687.37	0.0014217261	1.18685e+06
178	1991	504	2	14	491	1652.89	0.0013926767	1.18685e+06
179	1991	504	2	14	508	345.339	0.000290972	1.18685e+06
180	1991	504	2	14	587	63.6727	0.0000536487	1.18685e+06
181	1991	504	2	15	409	6989.07	0.0060575987	1.15377e+06
182	1991	504	2	15	410	2330.42	0.0020198337	1.15377e+06
183	1991	504	2	15	491	2929.44	0.0025390154	1.15377e+06
184	1991	504	2	15	508	743.178	0.000644131	1.15377e+06
185	1991	504	2	15	587	116.002	0.0001005415	1.15377e+06
186	1991	504	2	16	409	10087.9	0.0097801675	1.03147e+06
187	1991	504	2	16	410	3010.52	0.0029186821	1.03147e+06
188	1991	504	2	16	491	4411.72	0.0042771328	1.03147e+06
189	1991	504	2	16	508	1308.04	0.0012681331	1.03147e+06
190	1991	504	2	16	587	209.641	0.0002032458	1.03147e+06
191	1991	504	2	17	409	14455.5	0.0169422161	853223
192	1991	504	2	17	410	3423.09	0.0040119454	853223
193	1991	504	2	17	491	6691.23	0.0078422914	853223
194	1991	504	2	17	508	2656.22	0.0031131546	853223
195	1991	504	2	17	587	326.338	0.0003824761	853223
196	1991	504	2	18	409	18644.7	0.0279432137	667237
197	1991	504	2	18	410	3409.21	0.0051094436	667237
198	1991	504	2	18	491	9177.53	0.0137545408	667237
199	1991	504	2	18	508	4064.92	0.006092178	667237
200	1991	504	2	18	587	368.031	0.0005515746	667237
201	1991	504	3	11	409	4556.64	0.0010601114	4.29826e+06
202	1991	504	3	11	410	1663.05	0.0003869113	4.29826e+06
203	1991	504	3	11	491	1050.04	0.0002442933	4.29826e+06
204	1991	504	3	11	508	318.501	0.0000741	4.29826e+06
205	1991	504	3	11	587	50.4972	0.0000117483	4.29825e+06
206	1991	504	3	12	409	7778.76	0.0017063862	4.55862e+06
207	1991	504	3	12	410	3089.25	0.0006776715	4.55862e+06
208	1991	504	3	12	491	1950.84	0.0004279445	4.55862e+06
209	1991	504	3	12	508	543.283	0.0001191771	4.55862e+06
210	1991	504	3	12	587	84.0207	0.0000184312	4.55861e+06
211	1991	504	3	13	409	9683.88	0.0027445514	3.5284e+06
212	1991	504	3	13	410	3927.49	0.0011131078	3.5284e+06
213	1991	504	3	13	491	2771.15	0.0007853851	3.5284e+06
214	1991	504	3	13	508	727.913	0.0002063011	3.5284e+06
215	1991	504	3	13	587	108.455	0.0000307377	3.5284e+06
216	1991	504	3	14	409	11609.8	0.0045205422	2.56822e+06
217	1991	504	3	14	410	4616.62	0.0017975928	2.56822e+06
218	1991	504	3	14	491	3791	0.0014761172	2.56822e+06
219	1991	504	3	14	508	949.969	0.0003698939	2.56822e+06
220	1991	504	3	14	587	132.543	0.000051609	2.56822e+06
221	1991	504	3	15	409	18873.3	0.0074807744	2.52291e+06
222	1991	504	3	15	410	6592.3	0.0026129742	2.52291e+06
223	1991	504	3	15	491	7219.77	0.0028616854	2.52291e+06
224	1991	504	3	15	508	2118.35	0.000839647	2.52291e+06
225	1991	504	3	15	587	228.904	0.0000907303	2.52291e+06
226	1991	504	3	16	409	27035.3	0.0121408338	2.2268e+06
227	1991	504	3	16	410	8611.57	0.003867235	2.2268e+06
228	1991	504	3	16	491	11091	0.0049806935	2.2268e+06
229	1991	504	3	16	508	3639.97	0.0016346149	2.2268e+06
230	1991	504	3	16	587	374.101	0.0001679993	2.2268e+06
231	1991	504	3	17	409	37800	0.0208626497	1.81185e+06
232	1991	504	3	17	410	9723.63	0.0053666882	1.81185e+06
233	1991	504	3	17	491	16549.8	0.0091342341	1.81185e+06
234	1991	504	3	17	508	7257.01	0.0040053055	1.81185e+06
235	1991	504	3	17	587	537.463	0.0002966379	1.81185e+06
236	1991	504	3	18	409	45140.9	0.0332187671	1.3589e+06
237	1991	504	3	18	410	9526.5	0.0070104613	1.3589e+06
238	1991	504	3	18	491	20660	0.0152035157	1.3589e+06
239	1991	504	3	18	508	10465.5	0.0077014626	1.3589e+06
240	1991	504	3	18	587	600.596	0.0004419725	1.3589e+06
241	1992	504	1	11	409	2685.58	0.0011502556	2.33477e+06
242	1992	504	1	11	410	955.471	0.0004092362	2.33477e+06
243	1992	504	1	11	491	562.771	0.0002410395	2.33477e+06
244	1992	504	1	11	508	174.042	0.0000745435	2.33477e+06
245	1992	504	1	11	587	30.6159	0.000013113	2.33477e+06
246	1992	504	1	12	409	4436.54	0.0018922298	2.34461e+06
247	1992	504	1	12	410	1781.93	0.0007600101	2.34461e+06
248	1992	504	1	12	491	983.817	0.0004196081	2.34461e+06
249	1992	504	1	12	508	284.582	0.0001213773	2.34461e+06
250	1992	504	1	12	587	46.063	0.0000196464	2.3446e+06
251	1992	504	1	13	409	6372.65	0.0032122495	1.98386e+06
252	1992	504	1	13	410	2579.85	0.0013004179	1.98386e+06
253	1992	504	1	13	491	1689.98	0.0008518633	1.98386e+06
254	1992	504	1	13	508	455.128	0.0002294154	1.98386e+06
255	1992	504	1	13	587	66.9799	0.0000337624	1.98386e+06
256	1992	504	1	14	409	7402.07	0.0051871524	1.427e+06
257	1992	504	1	14	410	3010.9	0.0021099476	1.427e+06
258	1992	504	1	14	491	2216.31	0.0015531219	1.427e+06
259	1992	504	1	14	508	603.213	0.0004227134	1.427e+06
260	1992	504	1	14	587	74.2369	0.000052023	1.427e+06
261	1992	504	1	15	409	11938.1	0.0087351844	1.36667e+06
262	1992	504	1	15	410	4248.67	0.0031087877	1.36667e+06
263	1992	504	1	15	491	4382.72	0.0032068733	1.36667e+06
264	1992	504	1	15	508	1352.34	0.0009895194	1.36667e+06
265	1992	504	1	15	587	116.938	0.0000855646	1.36666e+06
266	1992	504	1	16	409	16952.4	0.0139775005	1.21284e+06
267	1992	504	1	16	410	5618.17	0.0046322507	1.21284e+06
268	1992	504	1	16	491	6719.53	0.0055403337	1.21284e+06
269	1992	504	1	16	508	2284.12	0.0018832855	1.21284e+06
270	1992	504	1	16	587	169.167	0.0001394802	1.21284e+06
271	1992	504	1	17	409	24437.2	0.0244467917	999609
272	1992	504	1	17	410	6582.27	0.0065848423	999609
273	1992	504	1	17	491	10389.1	0.0103931196	999609
274	1992	504	1	17	508	4779.1	0.0047809744	999609
275	1992	504	1	17	587	226.609	0.0002266981	999609
276	1992	504	1	18	409	27362	0.0382025558	716235
277	1992	504	1	18	410	6326.76	0.0088333582	716235
278	1992	504	1	18	491	11915.9	0.0166368799	716235
279	1992	504	1	18	508	6549.68	0.009144597	716235
280	1992	504	1	18	587	242.795	0.0003389871	716235
281	1992	504	2	11	409	2058.62	0.000948183	2.17112e+06
282	1992	504	2	11	410	786.138	0.0003620887	2.17112e+06
283	1992	504	2	11	491	522.709	0.0002407557	2.17112e+06
284	1992	504	2	11	508	149.11	0.0000686789	2.17112e+06
285	1992	504	2	11	587	24.3843	0.0000112312	2.17112e+06
286	1992	504	2	12	409	3262.7	0.0014945653	2.18305e+06
287	1992	504	2	12	410	1286.88	0.0005894884	2.18305e+06
288	1992	504	2	12	491	952.494	0.0004363141	2.18305e+06
289	1992	504	2	12	508	238.588	0.0001092912	2.18305e+06
290	1992	504	2	12	587	40.3559	0.000018486	2.18305e+06
291	1992	504	2	13	409	4244.04	0.0023273367	1.82356e+06
292	1992	504	2	13	410	1714.24	0.0009400497	1.82356e+06
293	1992	504	2	13	491	1381.44	0.000757553	1.82356e+06
294	1992	504	2	13	508	328.162	0.0001799566	1.82356e+06
295	1992	504	2	13	587	56.6808	0.0000310825	1.82356e+06
296	1992	504	2	14	409	4675.51	0.0037470639	1.24778e+06
297	1992	504	2	14	410	1780.3	0.0014267724	1.24778e+06
298	1992	504	2	14	491	1766.83	0.0014159797	1.24778e+06
299	1992	504	2	14	508	364.151	0.0002918394	1.24778e+06
300	1992	504	2	14	587	69.9539	0.0000560627	1.24778e+06
301	1992	504	2	15	409	6906.46	0.0059728047	1.15632e+06
302	1992	504	2	15	410	2311.84	0.0019993079	1.15632e+06
303	1992	504	2	15	491	2897.02	0.0025053849	1.15632e+06
304	1992	504	2	15	508	721.121	0.000623635	1.15632e+06
305	1992	504	2	15	587	117.666	0.0001017591	1.15632e+06
306	1992	504	2	16	409	9901.57	0.0095077767	1.04142e+06
307	1992	504	2	16	410	2971.72	0.0028535341	1.04142e+06
308	1992	504	2	16	491	4329.56	0.0041573659	1.04142e+06
309	1992	504	2	16	508	1261.68	0.001211505	1.04142e+06
310	1992	504	2	16	587	210.271	0.0002019087	1.04142e+06
311	1992	504	2	17	409	14854.8	0.0166941631	889822
312	1992	504	2	17	410	3523.86	0.0039601787	889822
313	1992	504	2	17	491	6863.15	0.0077129465	889822
314	1992	504	2	17	508	2721.56	0.0030585381	889822
315	1992	504	2	17	587	347.643	0.0003906878	889822
316	1992	504	2	18	409	18789.5	0.0274277561	685054
317	1992	504	2	18	410	3438.36	0.005019102	685054
318	1992	504	2	18	491	9268.04	0.0135289229	685054
319	1992	504	2	18	508	4059.04	0.0059251386	685054
320	1992	504	2	18	587	382.898	0.0005589315	685054
321	1992	504	3	11	409	4744.2	0.0010528888	4.50589e+06
322	1992	504	3	11	410	1741.61	0.0003865186	4.50589e+06
323	1992	504	3	11	491	1085.48	0.0002409027	4.50589e+06
324	1992	504	3	11	508	323.152	0.0000717177	4.50589e+06
325	1992	504	3	11	587	55.0002	0.0000122063	4.50588e+06
326	1992	504	3	12	409	7699.24	0.0017004926	4.52765e+06
327	1992	504	3	12	410	3068.81	0.0006777917	4.52765e+06
328	1992	504	3	12	491	1936.31	0.000427663	4.52765e+06
329	1992	504	3	12	508	523.17	0.0001155499	4.52766e+06
330	1992	504	3	12	587	86.4189	0.0000190869	4.52765e+06
331	1992	504	3	13	409	10616.7	0.002788421	3.80742e+06
332	1992	504	3	13	410	4294.08	0.0011278198	3.80742e+06
333	1992	504	3	13	491	3071.42	0.0008066934	3.80742e+06
334	1992	504	3	13	508	783.29	0.0002057271	3.80742e+06
335	1992	504	3	13	587	123.661	0.0000324789	3.80742e+06
336	1992	504	3	14	409	12077.6	0.0045153541	2.67478e+06
337	1992	504	3	14	410	4791.2	0.0017912478	2.67478e+06
338	1992	504	3	14	491	3983.14	0.0014891454	2.67478e+06
339	1992	504	3	14	508	967.364	0.000361661	2.67478e+06
340	1992	504	3	14	587	144.191	0.0000539075	2.67478e+06
341	1992	504	3	15	409	18844.5	0.0074691475	2.52298e+06
342	1992	504	3	15	410	6560.51	0.0026002978	2.52298e+06
343	1992	504	3	15	491	7279.75	0.0028853715	2.52298e+06
344	1992	504	3	15	508	2073.46	0.0008218295	2.52298e+06
345	1992	504	3	15	587	234.604	0.0000929867	2.52298e+06
346	1992	504	3	16	409	26854	0.0119125832	2.25426e+06
347	1992	504	3	16	410	8589.89	0.0038105215	2.25426e+06
348	1992	504	3	16	491	11049.1	0.004901432	2.25426e+06
349	1992	504	3	16	508	3545.8	0.0015729372	2.25426e+06
350	1992	504	3	16	587	379.438	0.0001683208	2.25426e+06
351	1992	504	3	17	409	39292.1	0.0207957126	1.88943e+06
352	1992	504	3	17	410	10106.1	0.0053487642	1.88943e+06
353	1992	504	3	17	491	17252.2	0.0091308995	1.88943e+06
354	1992	504	3	17	508	7500.66	0.0039697978	1.88943e+06
355	1992	504	3	17	587	574.252	0.0003039286	1.88943e+06
356	1992	504	3	18	409	46151.5	0.0329350367	1.40129e+06
357	1992	504	3	18	410	9765.12	0.0069686677	1.40129e+06
358	1992	504	3	18	491	21184	0.0151174807	1.40129e+06
359	1992	504	3	18	508	10608.7	0.0075706876	1.40129e+06
360	1992	504	3	18	587	625.693	0.0004465122	1.40129e+06
361	1993	504	1	11	409	2906.1	0.0011755353	2.47215e+06
362	1993	504	1	11	410	1037.48	0.0004196682	2.47215e+06
363	1993	504	1	11	491	599.539	0.0002425175	2.47215e+06
364	1993	504	1	11	508	186.017	0.0000752451	2.47215e+06
365	1993	504	1	11	587	34.6488	0.0000140157	2.47214e+06
366	1993	504	1	12	409	4360.83	0.0018940541	2.30238e+06
367	1993	504	1	12	410	1766.93	0.0007674394	2.30238e+06
368	1993	504	1	12	491	954.913	0.0004147511	2.30238e+06
369	1993	504	1	12	508	274.048	0.0001190284	2.30238e+06
370	1993	504	1	12	587	46.9706	0.0000204009	2.30238e+06
371	1993	504	1	13	409	6955.31	0.0032650484	2.13023e+06
372	1993	504	1	13	410	2820.17	0.0013238765	2.13023e+06
373	1993	504	1	13	491	1858.53	0.000872456	2.13023e+06
374	1993	504	1	13	508	490.061	0.0002300503	2.13023e+06
375	1993	504	1	13	587	75.803	0.0000355843	2.13024e+06
376	1993	504	1	14	409	7648.18	0.0051379638	1.48856e+06
377	1993	504	1	14	410	3141.54	0.0021104495	1.48856e+06
378	1993	504	1	14	491	2294.56	0.0015414599	1.48856e+06
379	1993	504	1	14	508	601.853	0.0004043179	1.48856e+06
380	1993	504	1	14	587	79.5527	0.0000534426	1.48856e+06
381	1993	504	1	15	409	11806.1	0.0086288738	1.36821e+06
382	1993	504	1	15	410	4235.79	0.0030958658	1.36821e+06
383	1993	504	1	15	491	4381.34	0.0032022501	1.36821e+06
384	1993	504	1	15	508	1289.2	0.0009422577	1.36821e+06
385	1993	504	1	15	587	117.207	0.0000856649	1.36821e+06
386	1993	504	1	16	409	16846.1	0.0137049825	1.22919e+06
387	1993	504	1	16	410	5639.24	0.0045877527	1.22919e+06
388	1993	504	1	16	491	6724.92	0.0054709978	1.22919e+06
389	1993	504	1	16	508	2192.39	0.001783598	1.22919e+06
390	1993	504	1	16	587	173.2	0.0001409055	1.22919e+06
391	1993	504	1	17	409	25585.2	0.0245248276	1.04324e+06
392	1993	504	1	17	410	6915.25	0.0066286412	1.04324e+06
393	1993	504	1	17	491	10966.7	0.0105121782	1.04324e+06
394	1993	504	1	17	508	4937.92	0.0047332569	1.04324e+06
395	1993	504	1	17	587	243.341	0.0002332555	1.04324e+06
396	1993	504	1	18	409	28453.2	0.0380923639	746952
397	1993	504	1	18	410	6596.48	0.0088311953	746952
398	1993	504	1	18	491	12429.2	0.0166399162	746952
399	1993	504	1	18	508	6789.74	0.0090899274	746952
400	1993	504	1	18	587	261.512	0.0003501053	746952
401	1993	504	2	11	409	2170.91	0.0009410504	2.3069e+06
402	1993	504	2	11	410	836.242	0.0003624956	2.3069e+06
403	1993	504	2	11	491	540.596	0.0002343387	2.3069e+06
404	1993	504	2	11	508	156.317	0.0000677607	2.3069e+06
405	1993	504	2	11	587	26.7998	0.0000116172	2.30691e+06
406	1993	504	2	12	409	3164.49	0.0014736854	2.14733e+06
407	1993	504	2	12	410	1262.96	0.0005881513	2.14733e+06
408	1993	504	2	12	491	906.823	0.0004223019	2.14733e+06
409	1993	504	2	12	508	227.703	0.0001060401	2.14733e+06
410	1993	504	2	12	587	40.6878	0.000018948	2.14734e+06
411	1993	504	2	13	409	4582.4	0.0023364725	1.96125e+06
412	1993	504	2	13	410	1871.83	0.0009544093	1.96125e+06
413	1993	504	2	13	491	1469.14	0.0007490871	1.96125e+06
414	1993	504	2	13	508	349.163	0.0001780312	1.96125e+06
415	1993	504	2	13	587	64.4382	0.0000328557	1.96125e+06
416	1993	504	2	14	409	4873.42	0.0036806422	1.32407e+06
417	1993	504	2	14	410	1873.74	0.0014151417	1.32407e+06
418	1993	504	2	14	491	1825.19	0.0013784725	1.32407e+06
419	1993	504	2	14	508	376.498	0.0002843492	1.32407e+06
420	1993	504	2	14	587	76.6668	0.0000579025	1.32407e+06
421	1993	504	2	15	409	6847.77	0.0058832603	1.16394e+06
422	1993	504	2	15	410	2314.54	0.0019885404	1.16394e+06
423	1993	504	2	15	491	2868	0.0024640396	1.16394e+06
424	1993	504	2	15	508	698.327	0.0005999673	1.16394e+06
425	1993	504	2	15	587	121.15	0.0001040863	1.16394e+06
426	1993	504	2	16	409	9759	0.0092966792	1.04973e+06
427	1993	504	2	16	410	2955.16	0.0028151652	1.04973e+06
428	1993	504	2	16	491	4283.02	0.0040801176	1.04973e+06
429	1993	504	2	16	508	1207.17	0.0011499836	1.04973e+06
430	1993	504	2	16	587	213.768	0.0002036411	1.04973e+06
431	1993	504	2	17	409	15197.1	0.0163566835	929108
432	1993	504	2	17	410	3659.83	0.0039390825	929108
433	1993	504	2	17	491	6955.67	0.0074863964	929108
434	1993	504	2	17	508	2779.15	0.0029912081	929108
435	1993	504	2	17	587	370.741	0.0003990296	929108
436	1993	504	2	18	409	19040.1	0.026909988	707548
437	1993	504	2	18	410	3543.31	0.0050078758	707548
438	1993	504	2	18	491	9334.06	0.0131921108	707548
439	1993	504	2	18	508	4079.33	0.0057654384	707548
440	1993	504	2	18	587	405.677	0.0005733565	707548
441	1993	504	3	11	409	5077.01	0.0010623468	4.77905e+06
442	1993	504	3	11	410	1873.72	0.0003920703	4.77905e+06
443	1993	504	3	11	491	1140.14	0.0002385695	4.77905e+06
444	1993	504	3	11	508	342.334	0.0000716323	4.77905e+06
445	1993	504	3	11	587	61.4486	0.0000128579	4.77905e+06
446	1993	504	3	12	409	7525.32	0.0016911933	4.44971e+06
447	1993	504	3	12	410	3029.89	0.0006809189	4.44971e+06
448	1993	504	3	12	491	1861.74	0.0004183949	4.44971e+06
449	1993	504	3	12	508	501.752	0.0001127605	4.44971e+06
450	1993	504	3	12	587	87.6583	0.0000196998	4.44971e+06
451	1993	504	3	13	409	11537.7	0.0028199364	4.09148e+06
452	1993	504	3	13	410	4692	0.0011467727	4.09148e+06
453	1993	504	3	13	491	3327.68	0.0008133192	4.09148e+06
454	1993	504	3	13	508	839.224	0.000205115	4.09148e+06
455	1993	504	3	13	587	140.241	0.0000342764	4.09148e+06
456	1993	504	3	14	409	12521.6	0.0044519183	2.81263e+06
457	1993	504	3	14	410	5015.28	0.001783128	2.81263e+06
458	1993	504	3	14	491	4119.75	0.0014647323	2.81263e+06
459	1993	504	3	14	508	978.35	0.0003478417	2.81263e+06
460	1993	504	3	14	587	156.22	0.0000555421	2.81263e+06
461	1993	504	3	15	409	18653.9	0.0073668099	2.53215e+06
462	1993	504	3	15	410	6550.33	0.0025868665	2.53215e+06
463	1993	504	3	15	491	7249.34	0.0028629202	2.53215e+06
464	1993	504	3	15	508	1987.53	0.0007849186	2.53215e+06
465	1993	504	3	15	587	238.358	0.0000941326	2.53215e+06
466	1993	504	3	16	409	26605.1	0.0116744077	2.27892e+06
467	1993	504	3	16	410	8594.4	0.0037712546	2.27892e+06
468	1993	504	3	16	491	11007.9	0.0048303236	2.27892e+06
469	1993	504	3	16	508	3399.56	0.0014917393	2.27892e+06
470	1993	504	3	16	587	386.968	0.0001698031	2.27892e+06
471	1993	504	3	17	409	40782.4	0.0206770827	1.97235e+06
472	1993	504	3	17	410	10575.1	0.0053616783	1.97235e+06
473	1993	504	3	17	491	17922.4	0.0090868316	1.97235e+06
474	1993	504	3	17	508	7717.07	0.0039126348	1.97235e+06
475	1993	504	3	17	587	614.083	0.0003113462	1.97235e+06
476	1993	504	3	18	409	47493.3	0.0326526465	1.4545e+06
477	1993	504	3	18	410	10139.8	0.0069713242	1.4545e+06
478	1993	504	3	18	491	21763.3	0.0149627157	1.4545e+06
479	1993	504	3	18	508	10869.1	0.0074727146	1.4545e+06
480	1993	504	3	18	587	667.189	0.0004587069	1.4545e+06
481	1994	504	1	11	409	3217.62	0.001227343	2.62162e+06
482	1994	504	1	11	410	1132.78	0.0004320927	2.62162e+06
483	1994	504	1	11	491	685.8	0.0002615942	2.62162e+06
484	1994	504	1	11	508	200.214	0.0000763704	2.62162e+06
485	1994	504	1	11	587	39.9589	0.0000152421	2.62162e+06
486	1994	504	1	12	409	4281.68	0.0018831097	2.27373e+06
487	1994	504	1	12	410	1741.22	0.0007657977	2.27373e+06
488	1994	504	1	12	491	946.709	0.0004163688	2.27373e+06
489	1994	504	1	12	508	260.776	0.0001146907	2.27373e+06
490	1994	504	1	12	587	47.7661	0.0000210078	2.27373e+06
491	1994	504	1	13	409	7079.02	0.003161071	2.23944e+06
492	1994	504	1	13	410	2912.17	0.0013004026	2.23944e+06
493	1994	504	1	13	491	1894.7	0.0008460614	2.23944e+06
494	1994	504	1	13	508	476.888	0.0002129501	2.23944e+06
495	1994	504	1	13	587	79.118	0.0000353294	2.23944e+06
496	1994	504	1	14	409	8086.22	0.0051556763	1.56841e+06
497	1994	504	1	14	410	3340.83	0.0021300723	1.56841e+06
498	1994	504	1	14	491	2425.51	0.0015464726	1.56841e+06
499	1994	504	1	14	508	615.72	0.0003925752	1.56841e+06
500	1994	504	1	14	587	88.1761	0.00005622	1.56841e+06
501	1994	504	1	15	409	11543.3	0.0083777662	1.37785e+06
502	1994	504	1	15	410	4207.26	0.0030534966	1.37785e+06
503	1994	504	1	15	491	4256.23	0.0030890416	1.37785e+06
504	1994	504	1	15	508	1227.81	0.0008911034	1.37785e+06
505	1994	504	1	15	587	118.686	0.0000861386	1.37785e+06
506	1994	504	1	16	409	16787.9	0.0135362161	1.24022e+06
507	1994	504	1	16	410	5655.06	0.0045597256	1.24022e+06
508	1994	504	1	16	491	6682.17	0.0053878992	1.24022e+06
509	1994	504	1	16	508	2161.38	0.0017427407	1.24022e+06
510	1994	504	1	16	587	179.894	0.0001450507	1.24022e+06
511	1994	504	1	17	409	26871.8	0.0247773084	1.08453e+06
512	1994	504	1	17	410	7295.15	0.0067265335	1.08453e+06
513	1994	504	1	17	491	11521.7	0.0106236603	1.08453e+06
514	1994	504	1	17	508	5156.68	0.0047547467	1.08453e+06
515	1994	504	1	17	587	263.109	0.0002426013	1.08453e+06
516	1994	504	1	18	409	29758	0.0381522908	779978
517	1994	504	1	18	410	6955.89	0.0089180504	779978
518	1994	504	1	18	491	12916.7	0.0165603815	779978
519	1994	504	1	18	508	7086.91	0.0090860293	779978
520	1994	504	1	18	587	288.944	0.0003704516	779978
521	1994	504	2	11	409	2233.8	0.0009091953	2.4569e+06
522	1994	504	2	11	410	877.26	0.0003570595	2.4569e+06
523	1994	504	2	11	491	537.944	0.0002189523	2.4569e+06
524	1994	504	2	11	508	158.544	0.0000645302	2.4569e+06
525	1994	504	2	11	587	28.6078	0.0000116438	2.45691e+06
526	1994	504	2	12	409	3019.82	0.0014218482	2.12387e+06
527	1994	504	2	12	410	1232.25	0.0005801908	2.12387e+06
528	1994	504	2	12	491	839.684	0.0003953564	2.12387e+06
529	1994	504	2	12	508	211.945	0.0000997919	2.12387e+06
530	1994	504	2	12	587	40.0817	0.0000188721	2.12386e+06
531	1994	504	2	13	409	4753.29	0.0023026104	2.0643e+06
532	1994	504	2	13	410	1972.84	0.0009556945	2.0643e+06
533	1994	504	2	13	491	1487.16	0.0007204193	2.0643e+06
534	1994	504	2	13	508	360.443	0.0001746076	2.0643e+06
535	1994	504	2	13	587	69.9886	0.0000339042	2.06431e+06
536	1994	504	2	14	409	5083.8	0.0035914692	1.41552e+06
537	1994	504	2	14	410	1982.74	0.0014007118	1.41552e+06
538	1994	504	2	14	491	1876.19	0.001325445	1.41552e+06
539	1994	504	2	14	508	389.452	0.0002751299	1.41552e+06
540	1994	504	2	14	587	83.6354	0.0000590845	1.41552e+06
541	1994	504	2	15	409	6818.99	0.0057737883	1.18102e+06
542	1994	504	2	15	410	2335.76	0.0019777403	1.18102e+06
543	1994	504	2	15	491	2820.44	0.0023881268	1.18102e+06
544	1994	504	2	15	508	686.157	0.0005809845	1.18102e+06
545	1994	504	2	15	587	127.339	0.0001078206	1.18103e+06
546	1994	504	2	16	409	9628.07	0.0091318259	1.05434e+06
547	1994	504	2	16	410	2947.71	0.0027957776	1.05434e+06
548	1994	504	2	16	491	4193.01	0.0039768959	1.05434e+06
549	1994	504	2	16	508	1173.95	0.0011134412	1.05434e+06
550	1994	504	2	16	587	221.769	0.000210339	1.05434e+06
551	1994	504	2	17	409	15415.2	0.015972441	965111
552	1994	504	2	17	410	3778.37	0.0039149534	965111
553	1994	504	2	17	491	6923.61	0.0071739003	965111
554	1994	504	2	17	508	2841.4	0.0029441202	965111
555	1994	504	2	17	587	397.465	0.0004118339	965111
556	1994	504	2	18	409	19169.5	0.0261603909	732767
557	1994	504	2	18	410	3629.53	0.0049531775	732767
558	1994	504	2	18	491	9245.78	0.01261762	732767
559	1994	504	2	18	508	4138.01	0.0056471013	732767
560	1994	504	2	18	587	431.967	0.0005895012	732767
561	1994	504	3	11	409	5451.43	0.0010734285	5.07852e+06
562	1994	504	3	11	410	2010.04	0.0003957929	5.07852e+06
563	1994	504	3	11	491	1223.74	0.0002409648	5.07852e+06
564	1994	504	3	11	508	358.758	0.0000706423	5.07852e+06
565	1994	504	3	11	587	68.5667	0.0000135013	5.07853e+06
566	1994	504	3	12	409	7301.5	0.0016603384	4.39759e+06
567	1994	504	3	12	410	2973.46	0.0006761568	4.39759e+06
568	1994	504	3	12	491	1786.39	0.0004062206	4.39759e+06
569	1994	504	3	12	508	472.72	0.0001074952	4.39759e+06
570	1994	504	3	12	587	87.8479	0.0000199763	4.3976e+06
571	1994	504	3	13	409	11832.3	0.0027493075	4.30374e+06
572	1994	504	3	13	410	4885.01	0.0011350622	4.30374e+06
573	1994	504	3	13	491	3381.86	0.0007857968	4.30374e+06
574	1994	504	3	13	508	837.331	0.000194559	4.30374e+06
575	1994	504	3	13	587	149.107	0.0000346458	4.30374e+06
576	1994	504	3	14	409	13170	0.0044136464	2.98393e+06
577	1994	504	3	14	410	5323.57	0.0017840777	2.98393e+06
578	1994	504	3	14	491	4301.7	0.0014416214	2.98393e+06
579	1994	504	3	14	508	1005.17	0.0003368614	2.98393e+06
580	1994	504	3	14	587	171.812	0.0000575789	2.98393e+06
581	1994	504	3	15	409	18362.3	0.0071759239	2.55887e+06
582	1994	504	3	15	410	6543.02	0.0025569911	2.55887e+06
583	1994	504	3	15	491	7076.67	0.0027655408	2.55887e+06
584	1994	504	3	15	508	1913.96	0.0007479709	2.55887e+06
585	1994	504	3	15	587	246.025	0.0000961458	2.55887e+06
586	1994	504	3	16	409	26415.9	0.0115124149	2.29456e+06
587	1994	504	3	16	410	8602.76	0.0037491979	2.29456e+06
588	1994	504	3	16	491	10875.2	0.0047395483	2.29456e+06
589	1994	504	3	16	508	3335.33	0.0014535799	2.29456e+06
590	1994	504	3	16	587	401.664	0.0001750504	2.29456e+06
591	1994	504	3	17	409	42287	0.0206313815	2.04964e+06
592	1994	504	3	17	410	11073.5	0.0054026515	2.04964e+06
593	1994	504	3	17	491	18445.3	0.0089992801	2.04964e+06
594	1994	504	3	17	508	7998.08	0.0039021813	2.04964e+06
595	1994	504	3	17	587	660.575	0.0003222874	2.04964e+06
596	1994	504	3	18	409	48927.4	0.0323434671	1.51275e+06
597	1994	504	3	18	410	10585.4	0.0069974834	1.51275e+06
598	1994	504	3	18	491	22162.5	0.0146505251	1.51275e+06
599	1994	504	3	18	508	11224.9	0.0074202277	1.51275e+06
600	1994	504	3	18	587	720.911	0.0004765583	1.51275e+06
601	1995	504	1	11	409	3385.14	0.0012226129	2.76878e+06
602	1995	504	1	11	410	1196.1	0.0004319944	2.76878e+06
603	1995	504	1	11	491	720.002	0.0002600433	2.76878e+06
604	1995	504	1	11	508	203.819	0.0000736132	2.76878e+06
605	1995	504	1	11	587	43.9111	0.0000158594	2.76877e+06
606	1995	504	1	12	409	4235.9	0.0018543307	2.28433e+06
607	1995	504	1	12	410	1728.71	0.0007567687	2.28433e+06
608	1995	504	1	12	491	939.557	0.0004113052	2.28433e+06
609	1995	504	1	12	508	248.091	0.0001086054	2.28433e+06
610	1995	504	1	12	587	48.7004	0.0000213193	2.28433e+06
611	1995	504	1	13	409	7324.9	0.0031997415	2.28922e+06
612	1995	504	1	13	410	2994.74	0.001308197	2.28922e+06
613	1995	504	1	13	491	1992.97	0.0008705891	2.28922e+06
614	1995	504	1	13	508	473.158	0.0002066901	2.28922e+06
615	1995	504	1	13	587	85.2127	0.0000372235	2.28922e+06
616	1995	504	1	14	409	8538.14	0.005122967	1.66664e+06
617	1995	504	1	14	410	3551.48	0.00213092	1.66664e+06
618	1995	504	1	14	491	2551.79	0.0015310979	1.66664e+06
619	1995	504	1	14	508	618.316	0.0003709957	1.66664e+06
620	1995	504	1	14	587	97.5023	0.0000585023	1.66664e+06
621	1995	504	1	15	409	11539.7	0.0082474117	1.39919e+06
622	1995	504	1	15	410	4272.3	0.0030534211	1.39919e+06
623	1995	504	1	15	491	4223.78	0.0030187437	1.39919e+06
624	1995	504	1	15	508	1182.92	0.0008454371	1.39919e+06
625	1995	504	1	15	587	121.815	0.0000870615	1.39918e+06
626	1995	504	1	16	409	16547.4	0.0132942708	1.2447e+06
627	1995	504	1	16	410	5627.01	0.0045207822	1.2447e+06
628	1995	504	1	16	491	6578.49	0.0052852107	1.2447e+06
629	1995	504	1	16	508	2073.95	0.0016662237	1.2447e+06
630	1995	504	1	16	587	185.459	0.0001489989	1.2447e+06
631	1995	504	1	17	409	26420	0.0235750732	1.12067e+06
632	1995	504	1	17	410	7320.93	0.0065326118	1.12067e+06
633	1995	504	1	17	491	11248	0.0100368338	1.12067e+06
634	1995	504	1	17	508	4990.85	0.0044534328	1.12067e+06
635	1995	504	1	17	587	262.562	0.0002342888	1.12067e+06
636	1995	504	1	18	409	30247	0.0371878058	813358
637	1995	504	1	18	410	7135.69	0.0087731265	813358
638	1995	504	1	18	491	13052.3	0.0160473885	813358
639	1995	504	1	18	508	7176.22	0.0088229541	813358
640	1995	504	1	18	587	306.683	0.0003770572	813358
641	1995	504	2	11	409	2457.32	0.0009420505	2.60848e+06
642	1995	504	2	11	410	967.021	0.0003707219	2.60848e+06
643	1995	504	2	11	491	593.9	0.0002276806	2.60848e+06
644	1995	504	2	11	508	171.491	0.0000657438	2.60848e+06
645	1995	504	2	11	587	33.3717	0.0000127935	2.60849e+06
646	1995	504	2	12	409	2962.42	0.0013862892	2.13695e+06
647	1995	504	2	12	410	1227.45	0.0005743938	2.13695e+06
648	1995	504	2	12	491	813.056	0.0003804759	2.13695e+06
649	1995	504	2	12	508	199.249	0.0000932402	2.13695e+06
650	1995	504	2	12	587	41.0213	0.0000191962	2.13695e+06
651	1995	504	2	13	409	4697.91	0.002223198	2.11313e+06
652	1995	504	2	13	410	1988.31	0.0009409297	2.11313e+06
653	1995	504	2	13	491	1437.04	0.0006800519	2.11313e+06
654	1995	504	2	13	508	346.614	0.0001640284	2.11313e+06
655	1995	504	2	13	587	72.4537	0.0000342873	2.11314e+06
656	1995	504	2	14	409	5423.99	0.0035667697	1.5207e+06
657	1995	504	2	14	410	2152.91	0.0014157309	1.5207e+06
658	1995	504	2	14	491	1966.44	0.0012931102	1.5207e+06
659	1995	504	2	14	508	401.984	0.0002643407	1.5207e+06
660	1995	504	2	14	587	94.4419	0.0000621042	1.5207e+06
661	1995	504	2	15	409	6759.78	0.0055815513	1.21109e+06
662	1995	504	2	15	410	2381.97	0.0019667929	1.21109e+06
663	1995	504	2	15	491	2733.98	0.002257448	1.21109e+06
664	1995	504	2	15	508	655.673	0.0005413888	1.21109e+06
665	1995	504	2	15	587	134.159	0.0001107748	1.21109e+06
666	1995	504	2	16	409	9303.31	0.00881744	1.0551e+06
667	1995	504	2	16	410	2905.63	0.0027538787	1.0551e+06
668	1995	504	2	16	491	3998.89	0.0037900465	1.0551e+06
669	1995	504	2	16	508	1110.86	0.0010528471	1.0551e+06
670	1995	504	2	16	587	225.808	0.0002140153	1.0551e+06
671	1995	504	2	17	409	15479.3	0.015564585	994519
672	1995	504	2	17	410	3869.37	0.0038906918	994519
673	1995	504	2	17	491	6865.3	0.0069031337	994519
674	1995	504	2	17	508	2821.92	0.0028374694	994519
675	1995	504	2	17	587	422.308	0.0004246352	994519
676	1995	504	2	18	409	19643.7	0.0258582398	759668
677	1995	504	2	18	410	3773	0.0049666387	759668
678	1995	504	2	18	491	9434.73	0.0124195454	759668
679	1995	504	2	18	508	4178.92	0.0055009797	759668
680	1995	504	2	18	587	470.325	0.0006191198	759668
681	1995	504	3	11	409	5842.46	0.0010865134	5.37726e+06
682	1995	504	3	11	410	2163.12	0.0004022714	5.37726e+06
683	1995	504	3	11	491	1313.9	0.0002443443	5.37726e+06
684	1995	504	3	11	508	375.31	0.0000697958	5.37726e+06
685	1995	504	3	11	587	77.2828	0.0000143722	5.37724e+06
686	1995	504	3	12	409	7198.33	0.0016281111	4.42128e+06
687	1995	504	3	12	410	2956.16	0.000668621	4.42128e+06
688	1995	504	3	12	491	1752.61	0.0003964044	4.42128e+06
689	1995	504	3	12	508	447.34	0.0001011789	4.42128e+06
690	1995	504	3	12	587	89.7216	0.0000202932	4.42127e+06
691	1995	504	3	13	409	12022.8	0.0027309993	4.40235e+06
692	1995	504	3	13	410	4983.05	0.0011319082	4.40235e+06
693	1995	504	3	13	491	3430.01	0.000779131	4.40235e+06
694	1995	504	3	13	508	819.772	0.0001862124	4.40235e+06
695	1995	504	3	13	587	157.666	0.0000358141	4.40235e+06
696	1995	504	3	14	409	13962.1	0.0043804948	3.18734e+06
697	1995	504	3	14	410	5704.38	0.0017896985	3.18734e+06
698	1995	504	3	14	491	4518.22	0.0014175523	3.18734e+06
699	1995	504	3	14	508	1020.3	0.0003201099	3.18734e+06
700	1995	504	3	14	587	191.944	0.0000602208	3.18734e+06
701	1995	504	3	15	409	18299.4	0.0070105297	2.61028e+06
702	1995	504	3	15	410	6654.27	0.0025492571	2.61028e+06
703	1995	504	3	15	491	6957.76	0.0026655245	2.61028e+06
704	1995	504	3	15	508	1838.6	0.0007043675	2.61028e+06
705	1995	504	3	15	587	255.974	0.0000980638	2.61028e+06
706	1995	504	3	16	409	25850.7	0.0112403895	2.2998e+06
707	1995	504	3	16	410	8532.64	0.0037101619	2.2998e+06
708	1995	504	3	16	491	10577.4	0.004599259	2.2998e+06
709	1995	504	3	16	508	3184.81	0.0013848187	2.2998e+06
710	1995	504	3	16	587	411.267	0.0001788271	2.2998e+06
711	1995	504	3	17	409	41899.3	0.0198087129	2.11519e+06
712	1995	504	3	17	410	11190.3	0.0052904375	2.11519e+06
713	1995	504	3	17	491	18113.3	0.008563435	2.11519e+06
714	1995	504	3	17	508	7812.77	0.0036936413	2.11519e+06
715	1995	504	3	17	587	684.869	0.0003237856	2.11519e+06
716	1995	504	3	18	409	49890.7	0.0317163726	1.57303e+06
717	1995	504	3	18	410	10908.7	0.0069348439	1.57303e+06
718	1995	504	3	18	491	22487	0.0142953796	1.57303e+06
719	1995	504	3	18	508	11355.1	0.0072186595	1.57303e+06
720	1995	504	3	18	587	777.008	0.0004939574	1.57303e+06
721	1996	504	1	11	409	3707.87	0.0012635937	2.93439e+06
722	1996	504	1	11	410	1306.15	0.0004451195	2.93439e+06
723	1996	504	1	11	491	786.614	0.0002680676	2.93439e+06
724	1996	504	1	11	508	222.528	0.0000758345	2.93439e+06
725	1996	504	1	11	587	50.4565	0.0000171949	2.93439e+06
726	1996	504	1	12	409	4345.81	0.0018546982	2.34313e+06
727	1996	504	1	12	410	1775.03	0.0007575446	2.34313e+06
728	1996	504	1	12	491	961.111	0.0004101818	2.34313e+06
729	1996	504	1	12	508	250.353	0.0001068452	2.34313e+06
730	1996	504	1	12	587	52.084	0.0000222284	2.34313e+06
731	1996	504	1	13	409	7326.39	0.0031866117	2.29912e+06
732	1996	504	1	13	410	2988.94	0.0013000388	2.29912e+06
733	1996	504	1	13	491	2017.26	0.0008774073	2.29912e+06
734	1996	504	1	13	508	450.802	0.000196076	2.29912e+06
735	1996	504	1	13	587	88.5035	0.0000384946	2.29911e+06
736	1996	504	1	14	409	9085.34	0.0050708324	1.79169e+06
737	1996	504	1	14	410	3800.32	0.0021210858	1.79169e+06
738	1996	504	1	14	491	2753.06	0.0015365725	1.79169e+06
739	1996	504	1	14	508	614.451	0.0003429457	1.79169e+06
740	1996	504	1	14	587	107.914	0.0000602306	1.79169e+06
741	1996	504	1	15	409	11302.1	0.0078726167	1.43562e+06
742	1996	504	1	15	410	4315.64	0.0030061207	1.43562e+06
743	1996	504	1	15	491	4086.06	0.0028462037	1.43562e+06
744	1996	504	1	15	508	1082.23	0.0007538402	1.43562e+06
745	1996	504	1	15	587	124.263	0.0000865575	1.43562e+06
746	1996	504	1	16	409	16298.7	0.0130745633	1.2466e+06
747	1996	504	1	16	410	5634.91	0.0045202367	1.2466e+06
748	1996	504	1	16	491	6459.24	0.0051815001	1.2466e+06
749	1996	504	1	16	508	1959.12	0.0015715769	1.2466e+06
750	1996	504	1	16	587	192.254	0.0001542235	1.2466e+06
751	1996	504	1	17	409	26251.2	0.0227963331	1.15156e+06
752	1996	504	1	17	410	7454.14	0.0064731109	1.15156e+06
753	1996	504	1	17	491	11113.4	0.0096507689	1.15156e+06
754	1996	504	1	17	508	4830.79	0.0041950168	1.15156e+06
755	1996	504	1	17	587	266.353	0.0002312985	1.15156e+06
756	1996	504	1	18	409	30692.4	0.0363645564	844021
757	1996	504	1	18	410	7333.36	0.0086886022	844021
758	1996	504	1	18	491	13252.9	0.0157020672	844021
759	1996	504	1	18	508	7145.74	0.0084663074	844021
760	1996	504	1	18	587	319.114	0.0003780877	844021
761	1996	504	2	11	409	2649.95	0.0009528734	2.78101e+06
762	1996	504	2	11	410	1047.56	0.0003766816	2.78101e+06
763	1996	504	2	11	491	644.359	0.0002316993	2.78101e+06
764	1996	504	2	11	508	179.115	0.0000644065	2.78101e+06
765	1996	504	2	11	587	36.8792	0.0000132611	2.78101e+06
766	1996	504	2	12	409	2925.1	0.0013324404	2.1953e+06
767	1996	504	2	12	410	1229.09	0.0005598721	2.1953e+06
768	1996	504	2	12	491	795.011	0.0003621426	2.1953e+06
769	1996	504	2	12	508	188.769	0.0000859878	2.1953e+06
770	1996	504	2	12	587	42.309	0.0000192725	2.1953e+06
771	1996	504	2	13	409	4517.87	0.0021259532	2.1251e+06
772	1996	504	2	13	410	1945.68	0.0009155677	2.1251e+06
773	1996	504	2	13	491	1371.09	0.0006451869	2.1251e+06
774	1996	504	2	13	508	315.388	0.0001484107	2.1251e+06
775	1996	504	2	13	587	71.5924	0.0000336889	2.1251e+06
776	1996	504	2	14	409	5724.78	0.0034728582	1.64843e+06
777	1996	504	2	14	410	2314.17	0.001403859	1.64843e+06
778	1996	504	2	14	491	2058.65	0.0012488544	1.64843e+06
779	1996	504	2	14	508	396.675	0.0002406372	1.64843e+06
780	1996	504	2	14	587	103.652	0.0000628793	1.64843e+06
781	1996	504	2	15	409	6822.16	0.0054199552	1.25871e+06
782	1996	504	2	15	410	2448.56	0.0019452925	1.25871e+06
783	1996	504	2	15	491	2747.41	0.0021827164	1.25871e+06
784	1996	504	2	15	508	621.571	0.0004938149	1.25871e+06
785	1996	504	2	15	587	140.985	0.0001120077	1.25871e+06
786	1996	504	2	16	409	9114.82	0.0086317949	1.05596e+06
787	1996	504	2	16	410	2886.28	0.0027333211	1.05596e+06
788	1996	504	2	16	491	3908.09	0.0037009871	1.05596e+06
789	1996	504	2	16	508	1048.03	0.0009924909	1.05596e+06
790	1996	504	2	16	587	227.791	0.0002157192	1.05596e+06
791	1996	504	2	17	409	15577.1	0.0152810362	1.01937e+06
792	1996	504	2	17	410	3949.43	0.0038743653	1.01937e+06
793	1996	504	2	17	491	6911.42	0.0067800607	1.01937e+06
794	1996	504	2	17	508	2757.82	0.0027054051	1.01937e+06
795	1996	504	2	17	587	439.672	0.0004313153	1.01937e+06
796	1996	504	2	18	409	20095.2	0.0255161192	787551
797	1996	504	2	18	410	3915.89	0.0049722326	787551
798	1996	504	2	18	491	9653.45	0.0122575563	787551
799	1996	504	2	18	508	4185.76	0.0053149126	787551
800	1996	504	2	18	587	499.791	0.0006346142	787551
801	1996	504	3	11	409	6357.82	0.0011124027	5.7154e+06
802	1996	504	3	11	410	2353.71	0.0004118188	5.7154e+06
803	1996	504	3	11	491	1430.97	0.0002503714	5.7154e+06
804	1996	504	3	11	508	401.643	0.0000702739	5.7154e+06
805	1996	504	3	11	587	87.3358	0.0000152808	5.71539e+06
806	1996	504	3	12	409	7270.91	0.0016020753	4.53843e+06
807	1996	504	3	12	410	3004.12	0.0006619279	4.53843e+06
808	1996	504	3	12	491	1756.12	0.0003869446	4.53843e+06
809	1996	504	3	12	508	439.122	0.0000967562	4.53843e+06
810	1996	504	3	12	587	94.393	0.0000207986	4.53843e+06
811	1996	504	3	13	409	11844.3	0.0026771414	4.42422e+06
812	1996	504	3	13	410	4934.62	0.0011153643	4.42422e+06
813	1996	504	3	13	491	3388.35	0.0007658639	4.42422e+06
814	1996	504	3	13	508	766.19	0.0001731807	4.42422e+06
815	1996	504	3	13	587	160.096	0.0000361862	4.42423e+06
816	1996	504	3	14	409	14810.1	0.0043051163	3.44012e+06
817	1996	504	3	14	410	6114.49	0.0017774056	3.44012e+06
818	1996	504	3	14	491	4811.71	0.0013987039	3.44012e+06
819	1996	504	3	14	508	1011.13	0.0002939216	3.44012e+06
820	1996	504	3	14	587	211.567	0.0000614998	3.44012e+06
821	1996	504	3	15	409	18124.2	0.0067268047	2.69433e+06
822	1996	504	3	15	410	6764.2	0.0025105327	2.69433e+06
823	1996	504	3	15	491	6833.47	0.0025362418	2.69433e+06
824	1996	504	3	15	508	1703.8	0.000632364	2.69433e+06
825	1996	504	3	15	587	265.249	0.0000984471	2.69433e+06
826	1996	504	3	16	409	25413.5	0.0110370956	2.30256e+06
827	1996	504	3	16	410	8521.19	0.0037007515	2.30256e+06
828	1996	504	3	16	491	10367.3	0.0045025322	2.30256e+06
829	1996	504	3	16	508	3007.15	0.0013060062	2.30256e+06
830	1996	504	3	16	587	420.045	0.0001824256	2.30256e+06
831	1996	504	3	17	409	41828.3	0.0192674757	2.17093e+06
832	1996	504	3	17	410	11403.6	0.0052528527	2.17093e+06
833	1996	504	3	17	491	18024.8	0.0083028089	2.17093e+06
834	1996	504	3	17	508	7588.61	0.0034955598	2.17093e+06
835	1996	504	3	17	587	706.025	0.0003252178	2.17093e+06
836	1996	504	3	18	409	50787.7	0.0311280741	1.63157e+06
837	1996	504	3	18	410	11249.2	0.0068947306	1.63157e+06
838	1996	504	3	18	491	22906.3	0.0140394203	1.63157e+06
839	1996	504	3	18	508	11331.5	0.0069451461	1.63157e+06
840	1996	504	3	18	587	818.905	0.0005019116	1.63157e+06
841	1997	504	1	11	409	3926.28	0.0012683386	3.09561e+06
842	1997	504	1	11	410	1397.09	0.0004513126	3.09561e+06
843	1997	504	1	11	491	829.861	0.0002680766	3.09561e+06
844	1997	504	1	11	508	229.141	0.0000740214	3.09561e+06
845	1997	504	1	11	587	55.8201	0.000018032	3.09562e+06
846	1997	504	1	12	409	4347.19	0.0017881321	2.43113e+06
847	1997	504	1	12	410	1801.95	0.0007411978	2.43113e+06
848	1997	504	1	12	491	950.746	0.000391071	2.43113e+06
849	1997	504	1	12	508	239.621	0.0000985633	2.43113e+06
850	1997	504	1	12	587	53.6382	0.000022063	2.43114e+06
851	1997	504	1	13	409	7205.64	0.0032051409	2.24815e+06
852	1997	504	1	13	410	2930.16	0.0013033631	2.24815e+06
853	1997	504	1	13	491	2019.14	0.0008981348	2.24815e+06
854	1997	504	1	13	508	426.328	0.0001896349	2.24815e+06
855	1997	504	1	13	587	90.4587	0.0000402369	2.24815e+06
856	1997	504	1	14	409	9822.65	0.0050727924	1.93634e+06
857	1997	504	1	14	410	4099.93	0.0021173621	1.93634e+06
858	1997	504	1	14	491	3029.81	0.0015647082	1.93634e+06
859	1997	504	1	14	508	632.409	0.0003266003	1.93634e+06
860	1997	504	1	14	587	121.446	0.0000627192	1.93634e+06
861	1997	504	1	15	409	11227.4	0.0076013326	1.47703e+06
862	1997	504	1	15	410	4361.71	0.0029530301	1.47703e+06
863	1997	504	1	15	491	4053.39	0.0027442866	1.47703e+06
864	1997	504	1	15	508	1020.62	0.0006909942	1.47703e+06
865	1997	504	1	15	587	128.059	0.0000867003	1.47703e+06
866	1997	504	1	16	409	15871.3	0.0127874618	1.24116e+06
867	1997	504	1	16	410	5541.46	0.0044647407	1.24116e+06
868	1997	504	1	16	491	6307.45	0.005081904	1.24116e+06
869	1997	504	1	16	508	1849.04	0.001489768	1.24116e+06
870	1997	504	1	16	587	193.502	0.0001559041	1.24116e+06
871	1997	504	1	17	409	26842	0.0228002879	1.17727e+06
872	1997	504	1	17	410	7697.8	0.0065387141	1.17727e+06
873	1997	504	1	17	491	11394.6	0.0096788395	1.17727e+06
874	1997	504	1	17	508	4833.18	0.0041054275	1.17727e+06
875	1997	504	1	17	587	277.756	0.0002359333	1.17727e+06
876	1997	504	1	18	409	31590.3	0.036140183	874105
877	1997	504	1	18	410	7596.41	0.0086904942	874105
878	1997	504	1	18	491	13725.1	0.0157018699	874105
879	1997	504	1	18	508	7192.74	0.0082286874	874105
880	1997	504	1	18	587	339.495	0.0003883918	874105
881	1997	504	2	11	409	2756.52	0.0009333185	2.95346e+06
882	1997	504	2	11	410	1096.96	0.0003714167	2.95346e+06
883	1997	504	2	11	491	671.646	0.00022741	2.95346e+06
884	1997	504	2	11	508	178.444	0.0000604186	2.95346e+06
885	1997	504	2	11	587	38.6279	0.0000130789	2.95345e+06
886	1997	504	2	12	409	2868.3	0.0012575297	2.2809e+06
887	1997	504	2	12	410	1227.01	0.0005379497	2.2809e+06
888	1997	504	2	12	491	769.189	0.0003372309	2.2809e+06
889	1997	504	2	12	508	175.413	0.0000769051	2.2809e+06
890	1997	504	2	12	587	42.4362	0.000018605	2.2809e+06
891	1997	504	2	13	409	4283.14	0.0020588225	2.08039e+06
892	1997	504	2	13	410	1863.04	0.0008955268	2.08039e+06
893	1997	504	2	13	491	1300.35	0.0006250514	2.08039e+06
894	1997	504	2	13	508	284.143	0.0001365818	2.08039e+06
895	1997	504	2	13	587	68.2754	0.0000328186	2.08039e+06
896	1997	504	2	14	409	6020.67	0.0033615796	1.79102e+06
897	1997	504	2	14	410	2471.61	0.0013799956	1.79102e+06
898	1997	504	2	14	491	2143.8	0.0011969672	1.79102e+06
899	1997	504	2	14	508	403.025	0.0002250248	1.79102e+06
900	1997	504	2	14	587	111.536	0.0000622751	1.79103e+06
901	1997	504	2	15	409	6981.49	0.0053158202	1.31334e+06
902	1997	504	2	15	410	2543.27	0.0019364894	1.31334e+06
903	1997	504	2	15	491	2789.25	0.0021237819	1.31334e+06
904	1997	504	2	15	508	612.658	0.0004664883	1.31334e+06
905	1997	504	2	15	587	150.268	0.0001144165	1.31334e+06
906	1997	504	2	16	409	8841.38	0.00840542	1.05187e+06
907	1997	504	2	16	410	2848.46	0.0027080049	1.05187e+06
908	1997	504	2	16	491	3761.01	0.0035755551	1.05187e+06
909	1997	504	2	16	508	982.521	0.0009340737	1.05187e+06
910	1997	504	2	16	587	229.683	0.0002183581	1.05187e+06
911	1997	504	2	17	409	15544.9	0.0149821637	1.03756e+06
912	1997	504	2	17	410	4028.04	0.0038822292	1.03756e+06
913	1997	504	2	17	491	6879.66	0.0066306239	1.03756e+06
914	1997	504	2	17	508	2646.18	0.0025503954	1.03756e+06
915	1997	504	2	17	587	455.186	0.0004387086	1.03756e+06
916	1997	504	2	18	409	20787.6	0.025476869	815941
917	1997	504	2	18	410	4125.1	0.0050556336	815941
918	1997	504	2	18	491	9992.58	0.012246696	815941
919	1997	504	2	18	508	4198.18	0.0051452077	815941
920	1997	504	2	18	587	547.569	0.0006710895	815941
921	1997	504	3	11	409	6682.8	0.001104765	6.04907e+06
922	1997	504	3	11	410	2494.05	0.0004123034	6.04907e+06
923	1997	504	3	11	491	1501.51	0.0002482211	6.04907e+06
924	1997	504	3	11	508	407.585	0.0000673798	6.04907e+06
925	1997	504	3	11	587	94.448	0.0000156136	6.04909e+06
926	1997	504	3	12	409	7215.48	0.0015312896	4.71203e+06
927	1997	504	3	12	410	3028.96	0.0006428139	4.71203e+06
928	1997	504	3	12	491	1719.93	0.0003650093	4.71203e+06
929	1997	504	3	12	508	415.033	0.0000880795	4.71203e+06
930	1997	504	3	12	587	96.0744	0.0000203892	4.71202e+06
931	1997	504	3	13	409	11488.8	0.0026541963	4.32854e+06
932	1997	504	3	13	410	4793.2	0.0011073485	4.32854e+06
933	1997	504	3	13	491	3319.49	0.0007668852	4.32854e+06
934	1997	504	3	13	508	710.471	0.0001641365	4.32854e+06
935	1997	504	3	13	587	158.734	0.0000366715	4.32854e+06
936	1997	504	3	14	409	15843.3	0.0042505426	3.72736e+06
937	1997	504	3	14	410	6571.54	0.0017630523	3.72736e+06
938	1997	504	3	14	491	5173.6	0.0013880061	3.72736e+06
939	1997	504	3	14	508	1035.43	0.0002777926	3.72736e+06
940	1997	504	3	14	587	232.982	0.0000625058	3.72737e+06
941	1997	504	3	15	409	18208.9	0.0065256122	2.79037e+06
942	1997	504	3	15	410	6904.98	0.0024745757	2.79037e+06
943	1997	504	3	15	491	6842.64	0.0024522341	2.79037e+06
944	1997	504	3	15	508	1633.28	0.0005853262	2.79037e+06
945	1997	504	3	15	587	278.327	0.0000997455	2.79037e+06
946	1997	504	3	16	409	24712.7	0.0107773135	2.29303e+06
947	1997	504	3	16	410	8389.91	0.0036588836	2.29303e+06
948	1997	504	3	16	491	10068.5	0.0043909054	2.29303e+06
949	1997	504	3	16	508	2831.56	0.0012348576	2.29303e+06
950	1997	504	3	16	587	423.185	0.0001845532	2.29303e+06
951	1997	504	3	17	409	42386.9	0.0191378037	2.21482e+06
952	1997	504	3	17	410	11725.8	0.0052942553	2.21482e+06
953	1997	504	3	17	491	18274.2	0.0082508702	2.21482e+06
954	1997	504	3	17	508	7479.36	0.003376956	2.21482e+06
955	1997	504	3	17	587	732.942	0.0003309256	2.21482e+06
956	1997	504	3	18	409	52377.9	0.0309920204	1.69005e+06
957	1997	504	3	18	410	11721.5	0.0069356126	1.69005e+06
958	1997	504	3	18	491	23717.7	0.0140337397	1.69005e+06
959	1997	504	3	18	508	11390.9	0.0067400081	1.69005e+06
960	1997	504	3	18	587	887.064	0.000524876	1.69005e+06
961	1998	504	1	11	409	3959.95	0.0012207586	3.24384e+06
962	1998	504	1	11	410	1436.98	0.0004429886	3.24384e+06
963	1998	504	1	11	491	814.564	0.000251111	3.24384e+06
964	1998	504	1	11	508	222.987	0.0000687418	3.24384e+06
965	1998	504	1	11	587	58.9158	0.0000181623	3.24385e+06
966	1998	504	1	12	409	4397.1	0.0017287318	2.54354e+06
967	1998	504	1	12	410	1841.57	0.0007240198	2.54354e+06
968	1998	504	1	12	491	951.342	0.0003740229	2.54354e+06
969	1998	504	1	12	508	234.721	0.0000922811	2.54354e+06
970	1998	504	1	12	587	56.4766	0.0000222039	2.54355e+06
971	1998	504	1	13	409	6736.13	0.0031071224	2.16797e+06
972	1998	504	1	13	410	2766.9	0.0012762636	2.16797e+06
973	1998	504	1	13	491	1881.64	0.0008679299	2.16797e+06
974	1998	504	1	13	508	391.506	0.000180587	2.16797e+06
975	1998	504	1	13	587	88.237	0.0000407004	2.16796e+06
976	1998	504	1	14	409	10444.3	0.0050224223	2.07954e+06
977	1998	504	1	14	410	4366.35	0.0020996674	2.07954e+06
978	1998	504	1	14	491	3272.72	0.0015737693	2.07954e+06
979	1998	504	1	14	508	654.852	0.0003149023	2.07954e+06
980	1998	504	1	14	587	133.513	0.0000642032	2.07954e+06
981	1998	504	1	15	409	11830.6	0.0077321831	1.53005e+06
982	1998	504	1	15	410	4627.75	0.0030245767	1.53005e+06
983	1998	504	1	15	491	4297.18	0.0028085215	1.53005e+06
984	1998	504	1	15	508	1043.2	0.0006818057	1.53005e+06
985	1998	504	1	15	587	140.084	0.0000915553	1.53005e+06
986	1998	504	1	16	409	15319.7	0.0124006355	1.23539e+06
987	1998	504	1	16	410	5424.02	0.0043905201	1.23539e+06
988	1998	504	1	16	491	6099.08	0.0049369575	1.23539e+06
989	1998	504	1	16	508	1708.48	0.0013829466	1.23539e+06
990	1998	504	1	16	587	193.083	0.0001562929	1.23539e+06
991	1998	504	1	17	409	26309.6	0.0219426192	1.19902e+06
992	1998	504	1	17	410	7693.75	0.0064167078	1.19902e+06
993	1998	504	1	17	491	11158.6	0.0093064439	1.19902e+06
994	1998	504	1	17	508	4577.05	0.0038173327	1.19902e+06
995	1998	504	1	17	587	285.246	0.0002378997	1.19902e+06
996	1998	504	1	18	409	32811.8	0.0363068934	903734
997	1998	504	1	18	410	7898.33	0.0087396695	903734
998	1998	504	1	18	491	14377.6	0.015909108	903734
999	1998	504	1	18	508	7301.01	0.0080787163	903734
1000	1998	504	1	18	587	377.789	0.0004180307	903734
1001	1998	504	2	11	409	2707.11	0.000869142	3.1147e+06
1002	1998	504	2	11	410	1098.19	0.0003525842	3.1147e+06
1003	1998	504	2	11	491	645.822	0.0002073465	3.1147e+06
1004	1998	504	2	11	508	167.847	0.0000538888	3.1147e+06
1005	1998	504	2	11	587	39.0303	0.000012531	3.1147e+06
1006	1998	504	2	12	409	2884.94	0.0012068979	2.39038e+06
1007	1998	504	2	12	410	1256.64	0.0005257052	2.39038e+06
1008	1998	504	2	12	491	757.516	0.0003169019	2.39038e+06
1009	1998	504	2	12	508	169.233	0.0000707976	2.39038e+06
1010	1998	504	2	12	587	44.8817	0.000018776	2.39037e+06
1011	1998	504	2	13	409	4124.8	0.0020540216	2.00816e+06
1012	1998	504	2	13	410	1806.41	0.0008995379	2.00816e+06
1013	1998	504	2	13	491	1247.8	0.0006213679	2.00816e+06
1014	1998	504	2	13	508	260.572	0.000129757	2.00816e+06
1015	1998	504	2	13	587	68.2523	0.0000339875	2.00816e+06
1016	1998	504	2	14	409	6406.24	0.0033188873	1.93024e+06
1017	1998	504	2	14	410	2660.75	0.0013784582	1.93024e+06
1018	1998	504	2	14	491	2259.81	0.0011707405	1.93024e+06
1019	1998	504	2	14	508	408.707	0.0002117392	1.93024e+06
1020	1998	504	2	14	587	124.368	0.0000644314	1.93024e+06
1021	1998	504	2	15	409	7091.19	0.0051432278	1.37874e+06
1022	1998	504	2	15	410	2636.21	0.0019120414	1.37874e+06
1023	1998	504	2	15	491	2791.98	0.0020250197	1.37874e+06
1024	1998	504	2	15	508	603.174	0.0004374812	1.37874e+06
1025	1998	504	2	15	587	160.145	0.0001161531	1.37874e+06
1026	1998	504	2	16	409	8716.76	0.0083062206	1.04943e+06
1027	1998	504	2	16	410	2854.29	0.0027198623	1.04943e+06
1028	1998	504	2	16	491	3678.98	0.0035057116	1.04943e+06
1029	1998	504	2	16	508	936.124	0.0008920351	1.04943e+06
1030	1998	504	2	16	587	238.226	0.0002270061	1.04943e+06
1031	1998	504	2	17	409	15363.2	0.0146158919	1.05113e+06
1032	1998	504	2	17	410	4057.86	0.003860475	1.05113e+06
1033	1998	504	2	17	491	6790.66	0.0064603498	1.05113e+06
1034	1998	504	2	17	508	2504.89	0.0023830484	1.05113e+06
1035	1998	504	2	17	587	472.108	0.0004491436	1.05113e+06
1036	1998	504	2	18	409	20836.6	0.0246984242	843641
1037	1998	504	2	18	410	4239.69	0.0050254682	843641
1038	1998	504	2	18	491	9983.63	0.0118339768	843641
1039	1998	504	2	18	508	4078.95	0.0048349369	843641
1040	1998	504	2	18	587	586.569	0.0006952825	843641
1041	1998	504	3	11	409	6667.06	0.001048521	6.35854e+06
1042	1998	504	3	11	410	2535.18	0.0003987045	6.35854e+06
1043	1998	504	3	11	491	1460.39	0.0002296732	6.35854e+06
1044	1998	504	3	11	508	390.835	0.0000614661	6.35854e+06
1045	1998	504	3	11	587	97.946	0.0000154039	6.35852e+06
1046	1998	504	3	12	409	7282.04	0.0014759143	4.93392e+06
1047	1998	504	3	12	410	3098.21	0.0006279406	4.93392e+06
1048	1998	504	3	12	491	1708.86	0.0003463489	4.93392e+06
1049	1998	504	3	12	508	403.954	0.0000818728	4.93392e+06
1050	1998	504	3	12	587	101.358	0.0000205432	4.93391e+06
1051	1998	504	3	13	409	10860.9	0.0026007216	4.17612e+06
1052	1998	504	3	13	410	4573.31	0.0010951088	4.17612e+06
1053	1998	504	3	13	491	3129.45	0.0007493665	4.17612e+06
1054	1998	504	3	13	508	652.079	0.0001561446	4.17612e+06
1055	1998	504	3	13	587	156.489	0.0000374724	4.17612e+06
1056	1998	504	3	14	409	16850.6	0.0042023701	4.00978e+06
1057	1998	504	3	14	410	7027.1	0.0017524898	4.00978e+06
1058	1998	504	3	14	491	5532.53	0.0013797582	4.00978e+06
1059	1998	504	3	14	508	1063.56	0.0002652414	4.00978e+06
1060	1998	504	3	14	587	257.881	0.000064313	4.00978e+06
1061	1998	504	3	15	409	18921.8	0.0065050405	2.90879e+06
1062	1998	504	3	15	410	7263.97	0.0024972445	2.90879e+06
1063	1998	504	3	15	491	7089.16	0.0024371484	2.90879e+06
1064	1998	504	3	15	508	1646.37	0.000565998	2.90879e+06
1065	1998	504	3	15	587	300.229	0.0001032145	2.90879e+06
1066	1998	504	3	16	409	24036.4	0.0105200555	2.28482e+06
1067	1998	504	3	16	410	8278.31	0.0036231807	2.28482e+06
1068	1998	504	3	16	491	9778.06	0.0042795809	2.28482e+06
1069	1998	504	3	16	508	2644.61	0.0011574691	2.28482e+06
1070	1998	504	3	16	587	431.309	0.0001887717	2.28482e+06
1071	1998	504	3	17	409	41672.8	0.0185200273	2.25015e+06
1072	1998	504	3	17	410	11751.6	0.0052225946	2.25015e+06
1073	1998	504	3	17	491	17949.3	0.0079769255	2.25015e+06
1074	1998	504	3	17	508	7081.95	0.0031473242	2.25015e+06
1075	1998	504	3	17	587	757.354	0.0003365798	2.25015e+06
1076	1998	504	3	18	409	53648.4	0.0307022692	1.74737e+06
1077	1998	504	3	18	410	12138	0.0069464354	1.74737e+06
1078	1998	504	3	18	491	24361.2	0.0139416153	1.74737e+06
1079	1998	504	3	18	508	11380	0.0065126041	1.74737e+06
1080	1998	504	3	18	587	964.357	0.0005518892	1.74737e+06
1081	1999	504	1	11	409	3913.24	0.0011617748	3.36833e+06
1082	1999	504	1	11	410	1431.34	0.0004249399	3.36833e+06
1083	1999	504	1	11	491	836.483	0.0002483373	3.36833e+06
1084	1999	504	1	11	508	206.452	0.0000612922	3.36833e+06
1085	1999	504	1	11	587	58.7639	0.000017446	3.36833e+06
1086	1999	504	1	12	409	4585.72	0.0017176489	2.66976e+06
1087	1999	504	1	12	410	1907.29	0.0007144023	2.66976e+06
1088	1999	504	1	12	491	1027.42	0.0003848367	2.66976e+06
1089	1999	504	1	12	508	238.415	0.0000893017	2.66977e+06
1090	1999	504	1	12	587	60.1959	0.0000225473	2.66976e+06
1091	1999	504	1	13	409	6433.7	0.0030554756	2.10563e+06
1092	1999	504	1	13	410	2637.32	0.0012525083	2.10563e+06
1093	1999	504	1	13	491	1827.69	0.000868001	2.10563e+06
1094	1999	504	1	13	508	366.946	0.0001742691	2.10563e+06
1095	1999	504	1	13	587	86.2379	0.0000409559	2.10563e+06
1096	1999	504	1	14	409	10832.7	0.0049450917	2.1906e+06
1097	1999	504	1	14	410	4522.01	0.0020642782	2.1906e+06
1098	1999	504	1	14	491	3441.14	0.0015708672	2.1906e+06
1099	1999	504	1	14	508	667.557	0.0003047371	2.1906e+06
1100	1999	504	1	14	587	140.757	0.0000642548	2.1906e+06
1101	1999	504	1	15	409	12346.4	0.0076953083	1.6044e+06
1102	1999	504	1	15	410	4896.01	0.0030516088	1.6044e+06
1103	1999	504	1	15	491	4477.73	0.0027908964	1.6044e+06
1104	1999	504	1	15	508	1047.39	0.0006528191	1.6044e+06
1105	1999	504	1	15	587	149.512	0.0000931884	1.6044e+06
1106	1999	504	1	16	409	15291.1	0.0123392462	1.23922e+06
1107	1999	504	1	16	410	5453.5	0.0044007474	1.23922e+06
1108	1999	504	1	16	491	6134.34	0.0049501515	1.23922e+06
1109	1999	504	1	16	508	1639.05	0.0013226424	1.23922e+06
1110	1999	504	1	16	587	201.216	0.0001623728	1.23922e+06
1111	1999	504	1	17	409	26464.7	0.0217238894	1.21823e+06
1112	1999	504	1	17	410	7843.94	0.0064388069	1.21823e+06
1113	1999	504	1	17	491	11294.5	0.0092712531	1.21823e+06
1114	1999	504	1	17	508	4424.49	0.0036319007	1.21823e+06
1115	1999	504	1	17	587	305.852	0.0002510625	1.21823e+06
1116	1999	504	1	18	409	33526.5	0.0359423384	932785
1117	1999	504	1	18	410	8140.54	0.008727133	932785
1118	1999	504	1	18	491	14884	0.0159565646	932785
1119	1999	504	1	18	508	7170.91	0.0076876343	932785
1120	1999	504	1	18	587	402.057	0.0004310283	932785
1121	1999	504	2	11	409	2624.87	0.0008076951	3.24982e+06
1122	1999	504	2	11	410	1076.75	0.0003313267	3.24982e+06
1123	1999	504	2	11	491	633.41	0.000194906	3.24982e+06
1124	1999	504	2	11	508	153.229	0.00004715	3.24982e+06
1125	1999	504	2	11	587	37.2731	0.0000114693	3.24982e+06
1126	1999	504	2	12	409	2954.44	0.0011745599	2.51536e+06
1127	1999	504	2	12	410	1297.61	0.0005158739	2.51536e+06
1128	1999	504	2	12	491	781.591	0.000310727	2.51536e+06
1129	1999	504	2	12	508	163.312	0.0000649259	2.51536e+06
1130	1999	504	2	12	587	47.0974	0.0000187239	2.51536e+06
1131	1999	504	2	13	409	3896.5	0.0019961633	1.95199e+06
1132	1999	504	2	13	410	1724.48	0.0008834443	1.95199e+06
1133	1999	504	2	13	491	1175.48	0.0006021963	1.95199e+06
1134	1999	504	2	13	508	233.998	0.0001198766	1.95199e+06
1135	1999	504	2	13	587	65.9984	0.0000338108	1.95199e+06
1136	1999	504	2	14	409	6457.37	0.0031664071	2.03934e+06
1137	1999	504	2	14	410	2733.87	0.0013405696	2.03934e+06
1138	1999	504	2	14	491	2241.13	0.0010989476	2.03934e+06
1139	1999	504	2	14	508	400.033	0.0001961582	2.03934e+06
1140	1999	504	2	14	587	127.951	0.0000627416	2.03934e+06
1141	1999	504	2	15	409	7454.61	0.0051030632	1.46081e+06
1142	1999	504	2	15	410	2821.45	0.0019314284	1.46081e+06
1143	1999	504	2	15	491	2897.2	0.0019832797	1.46081e+06
1144	1999	504	2	15	508	613.946	0.0004202777	1.46081e+06
1145	1999	504	2	15	587	172.692	0.0001182168	1.46081e+06
1146	1999	504	2	16	409	8823.9	0.0083431028	1.05763e+06
1147	1999	504	2	16	410	2935.52	0.0027755687	1.05763e+06
1148	1999	504	2	16	491	3684.25	0.0034835002	1.05763e+06
1149	1999	504	2	16	508	912.914	0.000863171	1.05763e+06
1150	1999	504	2	16	587	249.807	0.0002361955	1.05763e+06
1151	1999	504	2	17	409	15283.7	0.0143788024	1.06293e+06
1152	1999	504	2	17	410	4135.28	0.0038904485	1.06293e+06
1153	1999	504	2	17	491	6727.66	0.0063293394	1.06293e+06
1154	1999	504	2	17	508	2366.55	0.0022264353	1.06293e+06
1155	1999	504	2	17	587	484.128	0.000455464	1.06293e+06
1156	1999	504	2	18	409	21405.6	0.0246283017	869148
1157	1999	504	2	18	410	4457.54	0.0051286286	869148
1158	1999	504	2	18	491	10258.2	0.0118025947	869148
1159	1999	504	2	18	508	4021.67	0.0046271369	869148
1160	1999	504	2	18	587	634.091	0.0007295547	869148
1161	1999	504	3	11	409	6538.11	0.0009879052	6.61815e+06
1162	1999	504	3	11	410	2508.09	0.0003789714	6.61816e+06
1163	1999	504	3	11	491	1469.89	0.0002221	6.61816e+06
1164	1999	504	3	11	508	359.681	0.0000543477	6.61815e+06
1165	1999	504	3	11	587	96.0371	0.0000145112	6.61813e+06
1166	1999	504	3	12	409	7540.16	0.0014541904	5.18513e+06
1167	1999	504	3	12	410	3204.9	0.000618094	5.18513e+06
1168	1999	504	3	12	491	1809.01	0.0003488853	5.18513e+06
1169	1999	504	3	12	508	401.727	0.0000774767	5.18513e+06
1170	1999	504	3	12	587	107.293	0.0000206925	5.18513e+06
1171	1999	504	3	13	409	10330.2	0.0025458742	4.05762e+06
1172	1999	504	3	13	410	4361.79	0.0010749634	4.05762e+06
1173	1999	504	3	13	491	3003.17	0.0007401308	4.05762e+06
1174	1999	504	3	13	508	600.944	0.0001481026	4.05762e+06
1175	1999	504	3	13	587	152.236	0.0000375186	4.05762e+06
1176	1999	504	3	14	409	17290.1	0.0040875525	4.22994e+06
1177	1999	504	3	14	410	7255.88	0.0017153639	4.22994e+06
1178	1999	504	3	14	491	5682.27	0.0013433454	4.22994e+06
1179	1999	504	3	14	508	1067.59	0.000252389	4.22994e+06
1180	1999	504	3	14	587	268.708	0.0000635253	4.22994e+06
1181	1999	504	3	15	409	19801	0.0064599038	3.06522e+06
1182	1999	504	3	15	410	7717.47	0.0025177565	3.06522e+06
1183	1999	504	3	15	491	7374.92	0.0024060048	3.06522e+06
1184	1999	504	3	15	508	1661.33	0.0005419952	3.06521e+06
1185	1999	504	3	15	587	322.204	0.0001051164	3.06522e+06
1186	1999	504	3	16	409	24115	0.0104991459	2.29685e+06
1187	1999	504	3	16	410	8389.02	0.0036524029	2.29685e+06
1188	1999	504	3	16	491	9818.58	0.004274804	2.29685e+06
1189	1999	504	3	16	508	2551.96	0.00111107	2.29685e+06
1190	1999	504	3	16	587	451.023	0.0001963659	2.29685e+06
1191	1999	504	3	17	409	41748.4	0.0183013643	2.28116e+06
1192	1999	504	3	17	410	11979.2	0.0052513709	2.28116e+06
1193	1999	504	3	17	491	18022.2	0.0079004357	2.28116e+06
1194	1999	504	3	17	508	6791.04	0.0029770085	2.28116e+06
1195	1999	504	3	17	587	789.979	0.0003463056	2.28116e+06
1196	1999	504	3	18	409	54932.1	0.0304851053	1.80193e+06
1197	1999	504	3	18	410	12598.1	0.0069914238	1.80193e+06
1198	1999	504	3	18	491	25142.2	0.0139529312	1.80193e+06
1199	1999	504	3	18	508	11192.6	0.0062114284	1.80193e+06
1200	1999	504	3	18	587	1036.15	0.0005750201	1.80193e+06
1201	2000	504	1	11	409	3730.57	0.0010781881	3.46004e+06
1202	2000	504	1	11	410	1387.34	0.0004009616	3.46004e+06
1203	2000	504	1	11	491	820.5	0.0002371361	3.46004e+06
1204	2000	504	1	11	508	182.733	0.0000528126	3.46003e+06
1205	2000	504	1	11	587	54.8467	0.0000158515	3.46003e+06
1206	2000	504	1	12	409	4681.35	0.0016716846	2.80038e+06
1207	2000	504	1	12	410	1945.08	0.0006945773	2.80038e+06
1208	2000	504	1	12	491	1089.34	0.0003889978	2.80038e+06
1209	2000	504	1	12	508	233.229	0.0000832847	2.80038e+06
1210	2000	504	1	12	587	61.0105	0.0000217865	2.80038e+06
1211	2000	504	1	13	409	6197.01	0.0029691217	2.08715e+06
1212	2000	504	1	13	410	2548.92	0.0012212431	2.08715e+06
1213	2000	504	1	13	491	1801.28	0.0008630321	2.08715e+06
1214	2000	504	1	13	508	341.439	0.0001635908	2.08715e+06
1215	2000	504	1	13	587	83.2452	0.0000398846	2.08715e+06
1216	2000	504	1	14	409	10737.9	0.0047686383	2.25177e+06
1217	2000	504	1	14	410	4499.23	0.0019980828	2.25177e+06
1218	2000	504	1	14	491	3474.94	0.0015432006	2.25177e+06
1219	2000	504	1	14	508	638.08	0.0002833679	2.25177e+06
1220	2000	504	1	14	587	140.029	0.000062186	2.25177e+06
1221	2000	504	1	15	409	13148	0.0077191403	1.70329e+06
1222	2000	504	1	15	410	5258.6	0.0030873139	1.70329e+06
1223	2000	504	1	15	491	4797.93	0.0028168512	1.70329e+06
1224	2000	504	1	15	508	1070.34	0.0006283938	1.70329e+06
1225	2000	504	1	15	587	161.893	0.0000950471	1.70329e+06
1226	2000	504	1	16	409	15717.5	0.0124923767	1.25817e+06
1227	2000	504	1	16	410	5631.6	0.0044760164	1.25817e+06
1228	2000	504	1	16	491	6348.94	0.0050461619	1.25817e+06
1229	2000	504	1	16	508	1626.39	0.0012926582	1.25817e+06
1230	2000	504	1	16	587	211.226	0.0001678833	1.25817e+06
1231	2000	504	1	17	409	26400.7	0.0213697301	1.23542e+06
1232	2000	504	1	17	410	7981	0.0064601384	1.23542e+06
1233	2000	504	1	17	491	11298	0.0091450698	1.23542e+06
1234	2000	504	1	17	508	4206.78	0.0034051299	1.23542e+06
1235	2000	504	1	17	587	319.163	0.0002583434	1.23542e+06
1236	2000	504	1	18	409	34233.8	0.0356366059	960637
1237	2000	504	1	18	410	8416.57	0.00876145	960637
1238	2000	504	1	18	491	15353.4	0.0159825114	960637
1239	2000	504	1	18	508	7007.88	0.0072950362	960637
1240	2000	504	1	18	587	427.094	0.0004445946	960637
1241	2000	504	2	11	409	2553.59	0.0007629071	3.34719e+06
1242	2000	504	2	11	410	1064.92	0.0003181549	3.34719e+06
1243	2000	504	2	11	491	610.63	0.0001824308	3.34719e+06
1244	2000	504	2	11	508	142.06	0.0000424417	3.34718e+06
1245	2000	504	2	11	587	34.7144	0.0000103712	3.34719e+06
1246	2000	504	2	12	409	3041.22	0.0011486227	2.64771e+06
1247	2000	504	2	12	410	1354.27	0.0005114888	2.64771e+06
1248	2000	504	2	12	491	792.872	0.0002994557	2.64771e+06
1249	2000	504	2	12	508	160.716	0.0000607002	2.64771e+06
1250	2000	504	2	12	587	48.1289	0.0000181776	2.6477e+06
1251	2000	504	2	13	409	3786.91	0.0019558286	1.93622e+06
1252	2000	504	2	13	410	1701.03	0.0008785332	1.93622e+06
1253	2000	504	2	13	491	1126.4	0.0005817494	1.93622e+06
1254	2000	504	2	13	508	216.936	0.0001120408	1.93622e+06
1255	2000	504	2	13	587	64.6925	0.0000334118	1.93622e+06
1256	2000	504	2	14	409	6456.26	0.0030706944	2.10254e+06
1257	2000	504	2	14	410	2784.06	0.0013241396	2.10254e+06
1258	2000	504	2	14	491	2205.21	0.0010488293	2.10254e+06
1259	2000	504	2	14	508	382.795	0.0001820633	2.10254e+06
1260	2000	504	2	14	587	131.473	0.0000625306	2.10254e+06
1261	2000	504	2	15	409	7974.57	0.0051090484	1.56087e+06
1262	2000	504	2	15	410	3060.45	0.0019607305	1.56087e+06
1263	2000	504	2	15	491	3079.65	0.0019730356	1.56087e+06
1264	2000	504	2	15	508	626.815	0.0004015802	1.56087e+06
1265	2000	504	2	15	587	189.368	0.0001213217	1.56087e+06
1266	2000	504	2	16	409	8867.54	0.0082021259	1.08113e+06
1267	2000	504	2	16	410	2994.6	0.0027698854	1.08113e+06
1268	2000	504	2	16	491	3689.21	0.0034123694	1.08113e+06
1269	2000	504	2	16	508	870.093	0.0008048017	1.08113e+06
1270	2000	504	2	16	587	254.486	0.0002353893	1.08113e+06
1271	2000	504	2	17	409	15352.3	0.0142869636	1.07457e+06
1272	2000	504	2	17	410	4207.58	0.0039155932	1.07457e+06
1273	2000	504	2	17	491	6795.57	0.0063239886	1.07457e+06
1274	2000	504	2	17	508	2249.4	0.0020933004	1.07457e+06
1275	2000	504	2	17	587	495.068	0.0004607126	1.07457e+06
1276	2000	504	2	18	409	21779	0.024434367	891326
1277	2000	504	2	18	410	4620.67	0.0051840368	891326
1278	2000	504	2	18	491	10476.9	0.0117543002	891326
1279	2000	504	2	18	508	3901.01	0.0043766383	891326
1280	2000	504	2	18	587	668.472	0.0007499749	891326
1281	2000	504	3	11	409	6284.16	0.000923161	6.80722e+06
1282	2000	504	3	11	410	2452.26	0.0003602446	6.80722e+06
1283	2000	504	3	11	491	1431.13	0.0002102369	6.80722e+06
1284	2000	504	3	11	508	324.793	0.0000477131	6.80722e+06
1285	2000	504	3	11	587	89.5611	0.0000131568	6.80721e+06
1286	2000	504	3	12	409	7722.57	0.0014174825	5.44809e+06
1287	2000	504	3	12	410	3299.35	0.0006055984	5.44809e+06
1288	2000	504	3	12	491	1882.21	0.0003454814	5.44809e+06
1289	2000	504	3	12	508	393.945	0.0000723089	5.44809e+06
1290	2000	504	3	12	587	109.139	0.0000200326	5.44809e+06
1291	2000	504	3	13	409	9983.92	0.0024814814	4.02337e+06
1292	2000	504	3	13	410	4249.95	0.0010563163	4.02337e+06
1293	2000	504	3	13	491	2927.67	0.0007276667	4.02337e+06
1294	2000	504	3	13	508	558.375	0.0001387827	4.02337e+06
1295	2000	504	3	13	587	147.938	0.0000367696	4.02337e+06
1296	2000	504	3	14	409	17194.2	0.0039487628	4.35431e+06
1297	2000	504	3	14	410	7283.29	0.00167266	4.35431e+06
1298	2000	504	3	14	491	5680.14	0.0013044866	4.35431e+06
1299	2000	504	3	14	508	1020.88	0.0002344516	4.35431e+06
1300	2000	504	3	14	587	271.502	0.0000623524	4.35431e+06
1301	2000	504	3	15	409	21122.5	0.0064710366	3.26417e+06
1302	2000	504	3	15	410	8319.05	0.0025486	3.26417e+06
1303	2000	504	3	15	491	7877.58	0.0024133522	3.26417e+06
1304	2000	504	3	15	508	1697.15	0.0005199352	3.26417e+06
1305	2000	504	3	15	587	351.261	0.0001076112	3.26417e+06
1306	2000	504	3	16	409	24585.1	0.0105095995	2.3393e+06
1307	2000	504	3	16	410	8626.19	0.0036875129	2.3393e+06
1308	2000	504	3	16	491	10038.1	0.0042910903	2.3393e+06
1309	2000	504	3	16	508	2496.48	0.001067191	2.3393e+06
1310	2000	504	3	16	587	465.712	0.0001990818	2.3393e+06
1311	2000	504	3	17	409	41753	0.0180749452	2.30999e+06
1312	2000	504	3	17	410	12188.6	0.0052764584	2.30999e+06
1313	2000	504	3	17	491	18093.6	0.0078327499	2.30999e+06
1314	2000	504	3	17	508	6456.17	0.0027948887	2.30999e+06
1315	2000	504	3	17	587	814.232	0.0003524822	2.30999e+06
1316	2000	504	3	18	409	56012.8	0.0302451133	1.85196e+06
1317	2000	504	3	18	410	13037.2	0.0070396873	1.85196e+06
1318	2000	504	3	18	491	25830.3	0.0139475281	1.85196e+06
1319	2000	504	3	18	508	10908.9	0.005890449	1.85196e+06
1320	2000	504	3	18	587	1095.57	0.0005915702	1.85196e+06
1321	2001	504	1	11	409	3710.24	0.0010782364	3.44103e+06
1322	2001	504	1	11	410	1366.51	0.0003971221	3.44103e+06
1323	2001	504	1	11	491	853.162	0.0002479379	3.44103e+06
1324	2001	504	1	11	508	173.199	0.0000503335	3.44103e+06
1325	2001	504	1	11	587	54.8417	0.0000159376	3.44103e+06
1326	2001	504	1	12	409	4827.43	0.0016566097	2.91404e+06
1327	2001	504	1	12	410	1992.35	0.000683708	2.91404e+06
1328	2001	504	1	12	491	1161.95	0.0003987426	2.91404e+06
1329	2001	504	1	12	508	235.527	0.000080825	2.91404e+06
1330	2001	504	1	12	587	62.7044	0.000021518	2.91404e+06
1331	2001	504	1	13	409	6215.95	0.0028990551	2.14413e+06
1332	2001	504	1	13	410	2578.04	0.0012023726	2.14413e+06
1333	2001	504	1	13	491	1816.07	0.0008469971	2.14413e+06
1334	2001	504	1	13	508	333.939	0.000155746	2.14413e+06
1335	2001	504	1	13	587	82.51	0.0000384818	2.14413e+06
1336	2001	504	1	14	409	10804.8	0.0047492435	2.27505e+06
1337	2001	504	1	14	410	4504.34	0.0019798844	2.27505e+06
1338	2001	504	1	14	491	3538.28	0.0015552504	2.27505e+06
1339	2001	504	1	14	508	626.688	0.0002754609	2.27505e+06
1340	2001	504	1	14	587	142.392	0.0000625885	2.27505e+06
1341	2001	504	1	15	409	14041.4	0.0077730849	1.80641e+06
1342	2001	504	1	15	410	5672.03	0.0031399518	1.80641e+06
1343	2001	504	1	15	491	5109.82	0.0028287223	1.80641e+06
1344	2001	504	1	15	508	1102.38	0.0006102624	1.80641e+06
1345	2001	504	1	15	587	173.461	0.0000960256	1.80641e+06
1346	2001	504	1	16	409	15741.5	0.0122120513	1.28901e+06
1347	2001	504	1	16	410	5736.89	0.0044506109	1.28901e+06
1348	2001	504	1	16	491	6335.41	0.0049149284	1.28901e+06
1349	2001	504	1	16	508	1570.05	0.0012180227	1.28901e+06
1350	2001	504	1	16	587	211.698	0.0001642326	1.28901e+06
1351	2001	504	1	17	409	26121.8	0.0211922484	1.23261e+06
1352	2001	504	1	17	410	8022.22	0.0065083119	1.23261e+06
1353	2001	504	1	17	491	11249.9	0.009126908	1.23261e+06
1354	2001	504	1	17	508	3957.62	0.0032107573	1.23261e+06
1355	2001	504	1	17	587	323.664	0.0002625841	1.23261e+06
1356	2001	504	1	18	409	34395.4	0.0351850821	977558
1357	2001	504	1	18	410	8571.7	0.0087684899	977558
1358	2001	504	1	18	491	15619.6	0.0159781999	977558
1359	2001	504	1	18	508	6672.88	0.0068260746	977558
1360	2001	504	1	18	587	437.501	0.0004475446	977558
1361	2001	504	2	11	409	2488.19	0.0007468157	3.33173e+06
1362	2001	504	2	11	410	1043.5	0.0003131997	3.33173e+06
1363	2001	504	2	11	491	601.757	0.0001806138	3.33173e+06
1364	2001	504	2	11	508	130.942	0.0000393015	3.33173e+06
1365	2001	504	2	11	587	35.4122	0.0000106288	3.33172e+06
1366	2001	504	2	12	409	3254.6	0.0011789245	2.76065e+06
1367	2001	504	2	12	410	1450.44	0.0005253984	2.76066e+06
1368	2001	504	2	12	491	854.802	0.0003096373	2.76065e+06
1369	2001	504	2	12	508	162.816	0.0000589774	2.76066e+06
1370	2001	504	2	12	587	54.3245	0.0000196781	2.76066e+06
1371	2001	504	2	13	409	3789.92	0.0019010486	1.9936e+06
1372	2001	504	2	13	410	1727.33	0.0008664395	1.9936e+06
1373	2001	504	2	13	491	1113.96	0.0005587673	1.9936e+06
1374	2001	504	2	13	508	203.911	0.0001022827	1.9936e+06
1375	2001	504	2	13	587	66.7964	0.0000335055	1.99359e+06
1376	2001	504	2	14	409	6525.92	0.0030681606	2.12698e+06
1377	2001	504	2	14	410	2857.14	0.0013432851	2.12698e+06
1378	2001	504	2	14	491	2198.61	0.0010336771	2.12698e+06
1379	2001	504	2	14	508	366.586	0.0001723503	2.12698e+06
1380	2001	504	2	14	587	138.765	0.0000652402	2.12698e+06
1381	2001	504	2	15	409	8465.88	0.0050867543	1.6643e+06
1382	2001	504	2	15	410	3305.99	0.0019864144	1.6643e+06
1383	2001	504	2	15	491	3234.99	0.0019437535	1.6643e+06
1384	2001	504	2	15	508	632.391	0.0003799741	1.6643e+06
1385	2001	504	2	15	587	208.897	0.0001255162	1.6643e+06
1386	2001	504	2	16	409	8801.23	0.007830904	1.12391e+06
1387	2001	504	2	16	410	3053.28	0.0027166577	1.12391e+06
1388	2001	504	2	16	491	3603.77	0.0032064588	1.12391e+06
1389	2001	504	2	16	508	817.459	0.0007273345	1.12391e+06
1390	2001	504	2	16	587	258.065	0.0002296138	1.12391e+06
1391	2001	504	2	17	409	15061.7	0.0140307539	1.07348e+06
1392	2001	504	2	17	410	4203.35	0.0039156464	1.07348e+06
1393	2001	504	2	17	491	6687.87	0.0062301065	1.07348e+06
1394	2001	504	2	17	508	2054.37	0.0019137572	1.07348e+06
1395	2001	504	2	17	587	504.622	0.000470082	1.07348e+06
1396	2001	504	2	18	409	21550.8	0.023937425	900298
1397	2001	504	2	18	410	4665.72	0.0051824162	900298
1398	2001	504	2	18	491	10426.5	0.0115811899	900298
1399	2001	504	2	18	508	3634.54	0.0040370421	900298
1400	2001	504	2	18	587	683.83	0.0007595603	900298
1401	2001	504	3	11	409	6198.43	0.0009152003	6.77276e+06
1402	2001	504	3	11	410	2410.01	0.000355838	6.77276e+06
1403	2001	504	3	11	491	1454.92	0.0002148191	6.77276e+06
1404	2001	504	3	11	508	304.141	0.0000449065	6.77276e+06
1405	2001	504	3	11	587	90.2539	0.000013326	6.77277e+06
1406	2001	504	3	12	409	8082.03	0.001424223	5.6747e+06
1407	2001	504	3	12	410	3442.8	0.0006066928	5.6747e+06
1408	2001	504	3	12	491	2016.75	0.0003553942	5.6747e+06
1409	2001	504	3	12	508	398.344	0.0000701965	5.67469e+06
1410	2001	504	3	12	587	117.029	0.0000206229	5.67471e+06
1411	2001	504	3	13	409	10005.9	0.0024182057	4.13773e+06
1412	2001	504	3	13	410	4305.37	0.0010405167	4.13773e+06
1413	2001	504	3	13	491	2930.03	0.0007081251	4.13773e+06
1414	2001	504	3	13	508	537.85	0.0001299869	4.13772e+06
1415	2001	504	3	13	587	149.306	0.0000360842	4.13772e+06
1416	2001	504	3	14	409	17330.7	0.0039369751	4.40203e+06
1417	2001	504	3	14	410	7361.48	0.0016722913	4.40203e+06
1418	2001	504	3	14	491	5736.89	0.0013032358	4.40203e+06
1419	2001	504	3	14	508	993.274	0.0002256398	4.40203e+06
1420	2001	504	3	14	587	281.157	0.0000638697	4.40204e+06
1421	2001	504	3	15	409	22507.2	0.006484915	3.47071e+06
1422	2001	504	3	15	410	8978.02	0.0025867987	3.47071e+06
1423	2001	504	3	15	491	8344.81	0.0024043552	3.47071e+06
1424	2001	504	3	15	508	1734.77	0.0004998328	3.47071e+06
1425	2001	504	3	15	587	382.358	0.0001101672	3.47071e+06
1426	2001	504	3	16	409	24542.7	0.0101713661	2.41292e+06
1427	2001	504	3	16	410	8790.17	0.0036429566	2.41292e+06
1428	2001	504	3	16	491	9939.18	0.004119144	2.41292e+06
1429	2001	504	3	16	508	2387.51	0.0009894661	2.41292e+06
1430	2001	504	3	16	587	469.763	0.0001946864	2.41292e+06
1431	2001	504	3	17	409	41183.5	0.0178585957	2.30609e+06
1432	2001	504	3	17	410	12225.6	0.0053014344	2.30609e+06
1433	2001	504	3	17	491	17937.8	0.0077784562	2.30609e+06
1434	2001	504	3	17	508	6011.99	0.0026070079	2.30609e+06
1435	2001	504	3	17	587	828.286	0.0003591737	2.30609e+06
1436	2001	504	3	18	409	55946.3	0.0297926329	1.87786e+06
1437	2001	504	3	18	410	13237.4	0.0070492234	1.87786e+06
1438	2001	504	3	18	491	26046.1	0.0138701472	1.87786e+06
1439	2001	504	3	18	508	10307.4	0.0054889325	1.87786e+06
1440	2001	504	3	18	587	1121.33	0.0005971339	1.87786e+06
1441	2002	504	1	11	409	3538.42	0.0010446811	3.38708e+06
1442	2002	504	1	11	410	1307.03	0.0003858873	3.38708e+06
1443	2002	504	1	11	491	831.535	0.0002455021	3.38708e+06
1444	2002	504	1	11	508	157.928	0.0000466265	3.38708e+06
1445	2002	504	1	11	587	52.8729	0.0000156102	3.38708e+06
1446	2002	504	1	12	409	4990.81	0.001646743	3.03071e+06
1447	2002	504	1	12	410	2054.43	0.0006778708	3.03071e+06
1448	2002	504	1	12	491	1226.33	0.0004046355	3.03071e+06
1449	2002	504	1	12	508	240.094	0.0000792203	3.03071e+06
1450	2002	504	1	12	587	66.4992	0.0000219418	3.03071e+06
1451	2002	504	1	13	409	6265.58	0.0028014974	2.23651e+06
1452	2002	504	1	13	410	2634.67	0.0011780248	2.23651e+06
1453	2002	504	1	13	491	1831.01	0.0008186902	2.23651e+06
1454	2002	504	1	13	508	327.042	0.0001462287	2.23651e+06
1455	2002	504	1	13	587	83.9198	0.0000375227	2.23651e+06
1456	2002	504	1	14	409	10318.5	0.0045912947	2.24742e+06
1457	2002	504	1	14	410	4312.05	0.0019186718	2.24742e+06
1458	2002	504	1	14	491	3418.44	0.001521054	2.24742e+06
1459	2002	504	1	14	508	572.653	0.0002548051	2.24742e+06
1460	2002	504	1	14	587	138.633	0.0000616854	2.24742e+06
1461	2002	504	1	15	409	14601.9	0.0075533613	1.93316e+06
1462	2002	504	1	15	410	5990.43	0.0030987694	1.93316e+06
1463	2002	504	1	15	491	5293.23	0.0027381146	1.93316e+06
1464	2002	504	1	15	508	1088.19	0.0005629085	1.93316e+06
1465	2002	504	1	15	587	183.022	0.0000946751	1.93316e+06
1466	2002	504	1	16	409	16125.2	0.0121290935	1.32946e+06
1467	2002	504	1	16	410	5957.98	0.0044814936	1.32946e+06
1468	2002	504	1	16	491	6484.06	0.0048772017	1.32946e+06
1469	2002	504	1	16	508	1544.64	0.0011618503	1.32946e+06
1470	2002	504	1	16	587	221.844	0.0001668672	1.32946e+06
1471	2002	504	1	17	409	25563.7	0.0208196905	1.22786e+06
1472	2002	504	1	17	410	8001.42	0.0065165584	1.22786e+06
1473	2002	504	1	17	491	11035.1	0.0089872833	1.22786e+06
1474	2002	504	1	17	508	3670.07	0.0029889938	1.22786e+06
1475	2002	504	1	17	587	328.982	0.0002679309	1.22786e+06
1476	2002	504	1	18	409	33898.9	0.0341035254	994001
1477	2002	504	1	18	410	8668.12	0.0087204359	994000
1478	2002	504	1	18	491	15473.4	0.0155667989	994000
1479	2002	504	1	18	508	6204.74	0.0062421892	994001
1480	2002	504	1	18	587	440.642	0.0004433019	994000
1481	2002	504	2	11	409	2374.69	0.000724711	3.27674e+06
1482	2002	504	2	11	410	1002.7	0.0003060061	3.27674e+06
1483	2002	504	2	11	491	577.719	0.0001763092	3.27674e+06
1484	2002	504	2	11	508	120.603	0.0000368059	3.27673e+06
1485	2002	504	2	11	587	34.4661	0.0000105184	3.27675e+06
1486	2002	504	2	12	409	3539.64	0.0012291442	2.87976e+06
1487	2002	504	2	12	410	1570.91	0.0005454986	2.87976e+06
1488	2002	504	2	12	491	941.88	0.0003270688	2.87976e+06
1489	2002	504	2	12	508	172.117	0.000059768	2.87976e+06
1490	2002	504	2	12	587	61.185	0.0000212466	2.87976e+06
1491	2002	504	2	13	409	3997.81	0.0019181176	2.08424e+06
1492	2002	504	2	13	410	1827.98	0.0008770515	2.08424e+06
1493	2002	504	2	13	491	1169.69	0.0005612077	2.08424e+06
1494	2002	504	2	13	508	206.695	0.0000991707	2.08424e+06
1495	2002	504	2	13	587	72.5912	0.0000348287	2.08423e+06
1496	2002	504	2	14	409	6193.81	0.0029437912	2.10402e+06
1497	2002	504	2	14	410	2765.07	0.001314179	2.10402e+06
1498	2002	504	2	14	491	2044.34	0.0009716338	2.10402e+06
1499	2002	504	2	14	508	332.474	0.0001580181	2.10403e+06
1500	2002	504	2	14	587	136.888	0.00006506	2.10402e+06
1501	2002	504	2	15	409	8767.6	0.0049084936	1.78621e+06
1502	2002	504	2	15	410	3497.38	0.0019579888	1.78621e+06
1503	2002	504	2	15	491	3302.94	0.0018491328	1.78621e+06
1504	2002	504	2	15	508	623.973	0.0003493277	1.78621e+06
1505	2002	504	2	15	587	224.168	0.0001254993	1.78621e+06
1506	2002	504	2	16	409	8929.02	0.0075804967	1.17789e+06
1507	2002	504	2	16	410	3158.76	0.0026817072	1.17789e+06
1508	2002	504	2	16	491	3613.19	0.0030675049	1.17789e+06
1509	2002	504	2	16	508	789.428	0.0006702031	1.17789e+06
1510	2002	504	2	16	587	269.868	0.000229111	1.17789e+06
1511	2002	504	2	17	409	14540.6	0.0135623558	1.07213e+06
1512	2002	504	2	17	410	4124.9	0.0038473861	1.07213e+06
1513	2002	504	2	17	491	6463.67	0.0060288069	1.07213e+06
1514	2002	504	2	17	508	1867.86	0.0017421894	1.07213e+06
1515	2002	504	2	17	587	498.398	0.0004648665	1.07213e+06
1516	2002	504	2	18	409	21073.3	0.023219359	907577
1517	2002	504	2	18	410	4649	0.00512243	907577
1518	2002	504	2	18	491	10232.6	0.0112746252	907577
1519	2002	504	2	18	508	3372.16	0.0037155595	907577
1520	2002	504	2	18	587	686.163	0.0007560384	907577
1521	2002	504	3	11	409	5913.11	0.0008873452	6.66382e+06
1522	2002	504	3	11	410	2309.73	0.0003466081	6.66382e+06
1523	2002	504	3	11	491	1409.25	0.0002114786	6.66381e+06
1524	2002	504	3	11	508	278.531	0.0000417975	6.66381e+06
1525	2002	504	3	11	587	87.3391	0.0000131065	6.6638e+06
1526	2002	504	3	12	409	8530.45	0.0014432763	5.91047e+06
1527	2002	504	3	12	410	3625.34	0.0006133751	5.91047e+06
1528	2002	504	3	12	491	2168.21	0.0003668427	5.91047e+06
1529	2002	504	3	12	508	412.211	0.0000697425	5.91048e+06
1530	2002	504	3	12	587	127.684	0.000021603	5.91049e+06
1531	2002	504	3	13	409	10263.4	0.0023753739	4.32075e+06
1532	2002	504	3	13	410	4462.65	0.0010328417	4.32075e+06
1533	2002	504	3	13	491	3000.7	0.0006944862	4.32075e+06
1534	2002	504	3	13	508	533.737	0.000123529	4.32075e+06
1535	2002	504	3	13	587	156.511	0.0000362231	4.32075e+06
1536	2002	504	3	14	409	16512.4	0.0037946876	4.35144e+06
1537	2002	504	3	14	410	7077.12	0.0016263852	4.35144e+06
1538	2002	504	3	14	491	5462.78	0.0012553963	4.35144e+06
1539	2002	504	3	14	508	905.127	0.0002080063	4.35144e+06
1540	2002	504	3	14	587	275.52	0.0000633171	4.35144e+06
1541	2002	504	3	15	409	23369.5	0.0062831771	3.71938e+06
1542	2002	504	3	15	410	9487.81	0.0025509154	3.71938e+06
1543	2002	504	3	15	491	8596.17	0.0023111856	3.71938e+06
1544	2002	504	3	15	508	1712.17	0.0004603374	3.71938e+06
1545	2002	504	3	15	587	407.191	0.0001094782	3.71938e+06
1546	2002	504	3	16	409	25054.2	0.009992276	2.50736e+06
1547	2002	504	3	16	410	9116.74	0.0036359988	2.50736e+06
1548	2002	504	3	16	491	10097.3	0.0040270512	2.50736e+06
1549	2002	504	3	16	508	2334.06	0.0009308867	2.50736e+06
1550	2002	504	3	16	587	491.712	0.0001961078	2.50736e+06
1551	2002	504	3	17	409	40104.3	0.0174367156	2.29999e+06
1552	2002	504	3	17	410	12126.3	0.0052723354	2.29999e+06
1553	2002	504	3	17	491	17498.8	0.0076082024	2.29999e+06
1554	2002	504	3	17	508	5537.92	0.0024078014	2.29999e+06
1555	2002	504	3	17	587	827.38	0.0003597316	2.29999e+06
1556	2002	504	3	18	409	54972.3	0.0289087766	1.90158e+06
1557	2002	504	3	18	410	13317.1	0.0070031949	1.90158e+06
1558	2002	504	3	18	491	25706	0.0135182484	1.90158e+06
1559	2002	504	3	18	508	9576.89	0.0050362901	1.90158e+06
1560	2002	504	3	18	587	1126.81	0.0005925635	1.90158e+06
1561	2003	504	1	11	409	3150.04	0.0009545024	3.30019e+06
1562	2003	504	1	11	410	1181.55	0.0003580254	3.30019e+06
1563	2003	504	1	11	491	751.546	0.0002277284	3.30019e+06
1564	2003	504	1	11	508	132.535	0.0000401597	3.30019e+06
1565	2003	504	1	11	587	46.456	0.0000140768	3.30018e+06
1566	2003	504	1	12	409	4792.55	0.0015268267	3.13889e+06
1567	2003	504	1	12	410	1995.98	0.000635886	3.13889e+06
1568	2003	504	1	12	491	1182.69	0.0003767847	3.13889e+06
1569	2003	504	1	12	508	223.603	0.0000712362	3.13889e+06
1570	2003	504	1	12	587	62.9058	0.0000200408	3.13889e+06
1571	2003	504	1	13	409	6375.15	0.0027040846	2.3576e+06
1572	2003	504	1	13	410	2693.53	0.0011424905	2.3576e+06
1573	2003	504	1	13	491	1867.75	0.0007922258	2.3576e+06
1574	2003	504	1	13	508	325.552	0.0001380864	2.3576e+06
1575	2003	504	1	13	587	85.0898	0.0000360917	2.3576e+06
1576	2003	504	1	14	409	9761.33	0.0044461552	2.19545e+06
1577	2003	504	1	14	410	4068.87	0.0018533151	2.19545e+06
1578	2003	504	1	14	491	3273.11	0.0014908584	2.19545e+06
1579	2003	504	1	14	508	527.774	0.0002403942	2.19545e+06
1580	2003	504	1	14	587	130.845	0.0000595982	2.19545e+06
1581	2003	504	1	15	409	15464.7	0.0075071147	2.06e+06
1582	2003	504	1	15	410	6353.04	0.0030839998	2.06e+06
1583	2003	504	1	15	491	5628.35	0.0027322067	2.06e+06
1584	2003	504	1	15	508	1112.35	0.0005399776	2.06e+06
1585	2003	504	1	15	587	192.589	0.0000934896	2.06e+06
1586	2003	504	1	16	409	16455.2	0.0118922047	1.3837e+06
1587	2003	504	1	16	410	6152.24	0.0044462375	1.3837e+06
1588	2003	504	1	16	491	6592.34	0.0047642998	1.3837e+06
1589	2003	504	1	16	508	1515.04	0.0010949242	1.3837e+06
1590	2003	504	1	16	587	223.071	0.000161214	1.3837e+06
1591	2003	504	1	17	409	24412.3	0.0199023591	1.2266e+06
1592	2003	504	1	17	410	7789.31	0.0063503133	1.2266e+06
1593	2003	504	1	17	491	10528.8	0.0085837383	1.2266e+06
1594	2003	504	1	17	508	3321.44	0.0027078393	1.2266e+06
1595	2003	504	1	17	587	315.965	0.0002575938	1.2266e+06
1596	2003	504	1	18	409	33139.6	0.0328197389	1.00974e+06
1597	2003	504	1	18	410	8690.19	0.0086063269	1.00974e+06
1598	2003	504	1	18	491	15158.6	0.0150123398	1.00974e+06
1599	2003	504	1	18	508	5752.62	0.0056971006	1.00974e+06
1600	2003	504	1	18	587	432.626	0.0004284506	1.00974e+06
1601	2003	504	2	11	409	2128.47	0.0006679057	3.18678e+06
1602	2003	504	2	11	410	909.94	0.0002855359	3.18678e+06
1603	2003	504	2	11	491	518.94	0.0001628415	3.18678e+06
1604	2003	504	2	11	508	103.465	0.000032467	3.18678e+06
1605	2003	504	2	11	587	32.2142	0.0000101087	3.18678e+06
1606	2003	504	2	12	409	3282.77	0.001097515	2.99109e+06
1607	2003	504	2	12	410	1493	0.0004991502	2.99109e+06
1608	2003	504	2	12	491	857.35	0.0002866343	2.99109e+06
1609	2003	504	2	12	508	153.562	0.0000513397	2.99109e+06
1610	2003	504	2	12	587	57.571	0.0000192475	2.99109e+06
1611	2003	504	2	13	409	3921.68	0.0017801891	2.20296e+06
1612	2003	504	2	13	410	1815.49	0.0008241154	2.20296e+06
1613	2003	504	2	13	491	1140.68	0.0005177969	2.20296e+06
1614	2003	504	2	13	508	194.137	0.0000881256	2.20296e+06
1615	2003	504	2	13	587	72.5178	0.0000329184	2.20296e+06
1616	2003	504	2	14	409	5804.33	0.0028200308	2.05825e+06
1617	2003	504	2	14	410	2623.51	0.0012746325	2.05825e+06
1618	2003	504	2	14	491	1896.9	0.00092161	2.05825e+06
1619	2003	504	2	14	508	301.666	0.0001465645	2.05825e+06
1620	2003	504	2	14	587	132.506	0.0000643782	2.05825e+06
1621	2003	504	2	15	409	9114.57	0.0047817363	1.90612e+06
1622	2003	504	2	15	410	3675.55	0.0019282903	1.90612e+06
1623	2003	504	2	15	491	3423.33	0.0017959689	1.90612e+06
1624	2003	504	2	15	508	620.058	0.0003252986	1.90612e+06
1625	2003	504	2	15	587	238.091	0.0001249089	1.90612e+06
1626	2003	504	2	16	409	9374.08	0.0075272147	1.24536e+06
1627	2003	504	2	16	410	3337.35	0.0026798298	1.24536e+06
1628	2003	504	2	16	491	3795.72	0.0030478891	1.24536e+06
1629	2003	504	2	16	508	789.472	0.0006339317	1.24536e+06
1630	2003	504	2	16	587	289.387	0.0002323724	1.24536e+06
1631	2003	504	2	17	409	13849.8	0.0128771072	1.07553e+06
1632	2003	504	2	17	410	4000.12	0.0037191877	1.07553e+06
1633	2003	504	2	17	491	6156.01	0.0057236726	1.07553e+06
1634	2003	504	2	17	508	1674.31	0.0015567213	1.07553e+06
1635	2003	504	2	17	587	479.2	0.0004455461	1.07553e+06
1636	2003	504	2	18	409	20166.3	0.0220711596	913695
1637	2003	504	2	18	410	4559.27	0.0049899262	913695
1638	2003	504	2	18	491	9775.05	0.0106983693	913695
1639	2003	504	2	18	508	3078.76	0.0033695745	913695
1640	2003	504	2	18	587	659.043	0.0007212945	913695
1641	2003	504	3	11	409	5278.5	0.0008137092	6.48697e+06
1642	2003	504	3	11	410	2091.49	0.0003224143	6.48697e+06
1643	2003	504	3	11	491	1270.49	0.0001958521	6.48697e+06
1644	2003	504	3	11	508	236	0.0000363806	6.48697e+06
1645	2003	504	3	11	587	78.6701	0.0000121274	6.48697e+06
1646	2003	504	3	12	409	8075.31	0.0013173464	6.12998e+06
1647	2003	504	3	12	410	3488.98	0.0005691665	6.12999e+06
1648	2003	504	3	12	491	2040.04	0.0003327963	6.12998e+06
1649	2003	504	3	12	508	377.165	0.0000615278	6.12999e+06
1650	2003	504	3	12	587	120.477	0.0000196537	6.12998e+06
1651	2003	504	3	13	409	10296.8	0.0022578009	4.56056e+06
1652	2003	504	3	13	410	4509.03	0.0009887008	4.56056e+06
1653	2003	504	3	13	491	3008.44	0.0006596641	4.56056e+06
1654	2003	504	3	13	508	519.689	0.000113953	4.56056e+06
1655	2003	504	3	13	587	157.608	0.0000345588	4.56056e+06
1656	2003	504	3	14	409	15565.7	0.0036593187	4.2537e+06
1657	2003	504	3	14	410	6692.38	0.0015733067	4.2537e+06
1658	2003	504	3	14	491	5170.01	0.0012154149	4.2537e+06
1659	2003	504	3	14	508	829.441	0.0001949926	4.2537e+06
1660	2003	504	3	14	587	263.352	0.0000619111	4.25371e+06
1661	2003	504	3	15	409	24579.2	0.0061972958	3.96612e+06
1662	2003	504	3	15	410	10028.6	0.0025285649	3.96612e+06
1663	2003	504	3	15	491	9051.68	0.0022822501	3.96612e+06
1664	2003	504	3	15	508	1732.41	0.0004368027	3.96612e+06
1665	2003	504	3	15	587	430.68	0.0001085898	3.96612e+06
1666	2003	504	3	16	409	25829.3	0.0098245496	2.62906e+06
1667	2003	504	3	16	410	9489.59	0.0036095066	2.62906e+06
1668	2003	504	3	16	491	10388.1	0.003951252	2.62906e+06
1669	2003	504	3	16	508	2304.51	0.0008765563	2.62906e+06
1670	2003	504	3	16	587	512.458	0.0001949211	2.62905e+06
1671	2003	504	3	17	409	38262.1	0.0166202347	2.30214e+06
1672	2003	504	3	17	410	11789.4	0.0051210788	2.30214e+06
1673	2003	504	3	17	491	16684.8	0.0072475454	2.30214e+06
1674	2003	504	3	17	508	4995.75	0.002170049	2.30214e+06
1675	2003	504	3	17	587	795.166	0.0003454031	2.30214e+06
1676	2003	504	3	18	409	53305.9	0.0277138217	1.92344e+06
1677	2003	504	3	18	410	13249.5	0.0068884215	1.92344e+06
1678	2003	504	3	18	491	24933.7	0.0129630665	1.92344e+06
1679	2003	504	3	18	508	8831.38	0.0045914516	1.92344e+06
1680	2003	504	3	18	587	1091.67	0.0005675608	1.92344e+06
1681	2004	504	1	11	409	2827.92	0.0008887236	3.182e+06
1682	2004	504	1	11	410	1071.15	0.0003366269	3.182e+06
1683	2004	504	1	11	491	686.579	0.0002157695	3.182e+06
1684	2004	504	1	11	508	112.701	0.0000354183	3.182e+06
1685	2004	504	1	11	587	41.3998	0.0000130106	3.18201e+06
1686	2004	504	1	12	409	4617.58	0.0014333895	3.22144e+06
1687	2004	504	1	12	410	1940.28	0.0006023011	3.22144e+06
1688	2004	504	1	12	491	1147.7	0.0003562708	3.22144e+06
1689	2004	504	1	12	508	209.096	0.0000649076	3.22144e+06
1690	2004	504	1	12	587	59.9959	0.0000186239	3.22145e+06
1691	2004	504	1	13	409	6519.93	0.0026155649	2.49274e+06
1692	2004	504	1	13	410	2769.22	0.0011109143	2.49274e+06
1693	2004	504	1	13	491	1917.93	0.000769408	2.49274e+06
1694	2004	504	1	13	508	324.976	0.000130369	2.49274e+06
1695	2004	504	1	13	587	86.8997	0.0000348611	2.49274e+06
1696	2004	504	1	14	409	9271.65	0.0042913762	2.16053e+06
1697	2004	504	1	14	410	3867.01	0.001789844	2.16053e+06
1698	2004	504	1	14	491	3140.12	0.0014534038	2.16053e+06
1699	2004	504	1	14	508	485.193	0.0002245712	2.16053e+06
1700	2004	504	1	14	587	124.125	0.0000574512	2.16053e+06
1701	2004	504	1	15	409	15988.7	0.0074299807	2.15192e+06
1702	2004	504	1	15	410	6585.37	0.00306023	2.15192e+06
1703	2004	504	1	15	491	5839.3	0.0027135297	2.15192e+06
1704	2004	504	1	15	508	1108.57	0.000515154	2.15192e+06
1705	2004	504	1	15	587	198.556	0.0000922693	2.15192e+06
1706	2004	504	1	16	409	17011.4	0.0116708733	1.45759e+06
1707	2004	504	1	16	410	6442.63	0.0044200509	1.45759e+06
1708	2004	504	1	16	491	6787.71	0.0046567963	1.45759e+06
1709	2004	504	1	16	508	1505.82	0.001033087	1.45759e+06
1710	2004	504	1	16	587	228.549	0.0001567992	1.45759e+06
1711	2004	504	1	17	409	23469.8	0.0189903401	1.23588e+06
1712	2004	504	1	17	410	7645.72	0.006186456	1.23588e+06
1713	2004	504	1	17	491	10095.1	0.0081683333	1.23588e+06
1714	2004	504	1	17	508	3028.48	0.0024504663	1.23588e+06
1715	2004	504	1	17	587	306.24	0.0002477913	1.23588e+06
1716	2004	504	1	18	409	32806.2	0.0320553667	1.02342e+06
1717	2004	504	1	18	410	8770.55	0.0085698217	1.02342e+06
1718	2004	504	1	18	491	15061.2	0.0147165111	1.02342e+06
1719	2004	504	1	18	508	5422.61	0.0052985038	1.02342e+06
1720	2004	504	1	18	587	431.89	0.0004220057	1.02342e+06
1721	2004	504	2	11	409	1869.74	0.0006094761	3.06778e+06
1722	2004	504	2	11	410	810.264	0.0002641201	3.06779e+06
1723	2004	504	2	11	491	456	0.0001486414	3.06778e+06
1724	2004	504	2	11	508	87.0501	0.0000283756	3.06778e+06
1725	2004	504	2	11	587	29.1129	9.48987e-06	3.06778e+06
1726	2004	504	2	12	409	3014.04	0.0009805053	3.07396e+06
1727	2004	504	2	12	410	1402.12	0.0004561263	3.07396e+06
1728	2004	504	2	12	491	773.944	0.000251774	3.07396e+06
1729	2004	504	2	12	508	135.751	0.0000441614	3.07396e+06
1730	2004	504	2	12	587	53.3586	0.0000173582	3.07397e+06
1731	2004	504	2	13	409	3819.45	0.0016340348	2.33744e+06
1732	2004	504	2	13	410	1793.21	0.0007671677	2.33744e+06
1733	2004	504	2	13	491	1101.91	0.000471416	2.33744e+06
1734	2004	504	2	13	508	181.107	0.0000774812	2.33744e+06
1735	2004	504	2	13	587	71.4952	0.000030587	2.33744e+06
1736	2004	504	2	14	409	5387.22	0.002656103	2.02824e+06
1737	2004	504	2	14	410	2471.2	0.0012183958	2.02824e+06
1738	2004	504	2	14	491	1739.32	0.0008575493	2.02824e+06
1739	2004	504	2	14	508	270.473	0.0001333534	2.02824e+06
1740	2004	504	2	14	587	126.096	0.0000621703	2.02824e+06
1741	2004	504	2	15	409	9271.07	0.0046507709	1.99345e+06
1742	2004	504	2	15	410	3772.08	0.0018922398	1.99345e+06
1743	2004	504	2	15	491	3476.55	0.0017439911	1.99345e+06
1744	2004	504	2	15	508	604.313	0.0003031498	1.99345e+06
1745	2004	504	2	15	587	247.576	0.0001241951	1.99345e+06
1746	2004	504	2	16	409	9914.55	0.0074590647	1.32919e+06
1747	2004	504	2	16	410	3549.53	0.0026704372	1.32919e+06
1748	2004	504	2	16	491	4017.87	0.0030227861	1.32919e+06
1749	2004	504	2	16	508	798.796	0.0006009627	1.32919e+06
1750	2004	504	2	16	587	312.854	0.0002353712	1.32919e+06
1751	2004	504	2	17	409	13379.7	0.0122711269	1.09034e+06
1752	2004	504	2	17	410	3925.53	0.0036002785	1.09034e+06
1753	2004	504	2	17	491	5944.15	0.0054516506	1.09034e+06
1754	2004	504	2	17	508	1529.82	0.0014030626	1.09034e+06
1755	2004	504	2	17	587	469.749	0.0004308284	1.09034e+06
1756	2004	504	2	18	409	19422.8	0.0211424219	918666
1757	2004	504	2	18	410	4480.02	0.004876663	918666
1758	2004	504	2	18	491	9405.12	0.0102377988	918666
1759	2004	504	2	18	508	2838.83	0.0030901638	918666
1760	2004	504	2	18	587	640.742	0.0006974694	918666
1761	2004	504	3	11	409	4697.66	0.0007516515	6.24978e+06
1762	2004	504	3	11	410	1881.41	0.000301036	6.24979e+06
1763	2004	504	3	11	491	1142.58	0.0001828188	6.24979e+06
1764	2004	504	3	11	508	199.751	0.0000319613	6.24978e+06
1765	2004	504	3	11	587	70.5127	0.0000112824	6.2498e+06
1766	2004	504	3	12	409	7631.62	0.001212252	6.2954e+06
1767	2004	504	3	12	410	3342.39	0.0005309258	6.2954e+06
1768	2004	504	3	12	491	1921.65	0.0003052463	6.2954e+06
1769	2004	504	3	12	508	344.846	0.0000547775	6.2954e+06
1770	2004	504	3	12	587	113.354	0.0000180059	6.29541e+06
1771	2004	504	3	13	409	10339.4	0.0021405793	4.83018e+06
1772	2004	504	3	13	410	4562.43	0.0009445672	4.83018e+06
1773	2004	504	3	13	491	3019.84	0.0006252026	4.83018e+06
1774	2004	504	3	13	508	506.084	0.0001047753	4.83018e+06
1775	2004	504	3	13	587	158.395	0.0000327928	4.83017e+06
1776	2004	504	3	14	409	14658.9	0.0034995623	4.18877e+06
1777	2004	504	3	14	410	6338.22	0.0015131437	4.18877e+06
1778	2004	504	3	14	491	4879.44	0.0011648857	4.18877e+06
1779	2004	504	3	14	508	755.666	0.0001804027	4.18877e+06
1780	2004	504	3	14	587	250.221	0.0000597362	4.18877e+06
1781	2004	504	3	15	409	25259.8	0.006093499	4.14537e+06
1782	2004	504	3	15	410	10357.5	0.0024985605	4.14537e+06
1783	2004	504	3	15	491	9315.85	0.0022472927	4.14537e+06
1784	2004	504	3	15	508	1712.88	0.0004132043	4.14537e+06
1785	2004	504	3	15	587	446.133	0.0001076219	4.14537e+06
1786	2004	504	3	16	409	26925.9	0.0096619956	2.78679e+06
1787	2004	504	3	16	410	9992.16	0.0035855496	2.78679e+06
1788	2004	504	3	16	491	10805.6	0.0038774336	2.78679e+06
1789	2004	504	3	16	508	2304.62	0.0008269796	2.78679e+06
1790	2004	504	3	16	587	541.403	0.0001942751	2.78679e+06
1791	2004	504	3	17	409	36849.5	0.0158409283	2.32622e+06
1792	2004	504	3	17	410	11571.2	0.0049742698	2.32622e+06
1793	2004	504	3	17	491	16039.2	0.006894977	2.32622e+06
1794	2004	504	3	17	508	4558.3	0.00195953	2.32622e+06
1795	2004	504	3	17	587	775.99	0.000333584	2.32622e+06
1796	2004	504	3	18	409	52229	0.0268932188	1.94209e+06
1797	2004	504	3	18	410	13250.6	0.0068228477	1.94209e+06
1798	2004	504	3	18	491	24466.3	0.0125979468	1.94209e+06
1799	2004	504	3	18	508	8261.44	0.0042538932	1.94209e+06
1800	2004	504	3	18	587	1072.63	0.0005523083	1.94209e+06
1801	2005	504	1	11	409	2625.13	0.0008645291	3.03649e+06
1802	2005	504	1	11	410	993.112	0.0003270595	3.03649e+06
1803	2005	504	1	11	491	657.936	0.0002166767	3.03649e+06
1804	2005	504	1	11	508	99.473	0.0000327592	3.03649e+06
1805	2005	504	1	11	587	38.1089	0.0000125503	3.03649e+06
1806	2005	504	1	12	409	4660.87	0.0014263904	3.2676e+06
1807	2005	504	1	12	410	1949.34	0.0005965647	3.2676e+06
1808	2005	504	1	12	491	1194.27	0.0003654879	3.2676e+06
1809	2005	504	1	12	508	202.433	0.0000619517	3.2676e+06
1810	2005	504	1	12	587	61.1859	0.000018725	3.26761e+06
1811	2005	504	1	13	409	6849.66	0.0026032905	2.63115e+06
1812	2005	504	1	13	410	2905.88	0.001104411	2.63115e+06
1813	2005	504	1	13	491	2052.38	0.0007800291	2.63115e+06
1814	2005	504	1	13	508	328.023	0.0001246689	2.63115e+06
1815	2005	504	1	13	587	91.5859	0.0000348083	2.63115e+06
1816	2005	504	1	14	409	8815.98	0.0040661299	2.16815e+06
1817	2005	504	1	14	410	3721.63	0.0017165016	2.16815e+06
1818	2005	504	1	14	491	2993.32	0.0013805859	2.16815e+06
1819	2005	504	1	14	508	439.685	0.0002027927	2.16815e+06
1820	2005	504	1	14	587	116.896	0.000053915	2.16815e+06
1821	2005	504	1	15	409	15733.6	0.0071828145	2.19045e+06
1822	2005	504	1	15	410	6532.27	0.0029821623	2.19045e+06
1823	2005	504	1	15	491	5757.58	0.0026284944	2.19045e+06
1824	2005	504	1	15	508	1040.04	0.0004748069	2.19045e+06
1825	2005	504	1	15	587	199.118	0.0000909028	2.19045e+06
1826	2005	504	1	16	409	17656.4	0.0113691091	1.55302e+06
1827	2005	504	1	16	410	6821.59	0.00439248	1.55302e+06
1828	2005	504	1	16	491	6984.09	0.0044971177	1.55302e+06
1829	2005	504	1	16	508	1492.9	0.0009612908	1.55302e+06
1830	2005	504	1	16	587	235.197	0.0001514451	1.55302e+06
1831	2005	504	1	17	409	22611.8	0.0179467503	1.25994e+06
1832	2005	504	1	17	410	7586.26	0.0060211374	1.25994e+06
1833	2005	504	1	17	491	9643.95	0.0076543059	1.25994e+06
1834	2005	504	1	17	508	2741.74	0.0021760872	1.25994e+06
1835	2005	504	1	17	587	302.255	0.0002398966	1.25994e+06
1836	2005	504	1	18	409	32135.2	0.0310613048	1.03457e+06
1837	2005	504	1	18	410	8835.66	0.0085403908	1.03457e+06
1838	2005	504	1	18	491	14754	0.0142609291	1.03457e+06
1839	2005	504	1	18	508	5008.93	0.0048415364	1.03457e+06
1840	2005	504	1	18	587	435.661	0.000421102	1.03457e+06
1841	2005	504	2	11	409	1606.28	0.0005489339	2.92618e+06
1842	2005	504	2	11	410	708.832	0.0002422379	2.92618e+06
1843	2005	504	2	11	491	392.99	0.0001343012	2.92618e+06
1844	2005	504	2	11	508	70.7884	0.0000241914	2.92618e+06
1845	2005	504	2	11	587	25.3915	8.67736e-06	2.92618e+06
1846	2005	504	2	12	409	2841.63	0.0009119944	3.11584e+06
1847	2005	504	2	12	410	1342.86	0.0004309765	3.11584e+06
1848	2005	504	2	12	491	729.096	0.0002339965	3.11584e+06
1849	2005	504	2	12	508	122.458	0.0000393018	3.11584e+06
1850	2005	504	2	12	587	51.3145	0.0000164689	3.11584e+06
1851	2005	504	2	13	409	3757.29	0.0015161091	2.47825e+06
1852	2005	504	2	13	410	1789.55	0.0007221046	2.47825e+06
1853	2005	504	2	13	491	1079.51	0.0004355954	2.47825e+06
1854	2005	504	2	13	508	168.617	0.0000680387	2.47824e+06
1855	2005	504	2	13	587	71.219	0.0000287377	2.47824e+06
1856	2005	504	2	14	409	5099.52	0.0025018936	2.03826e+06
1857	2005	504	2	14	410	2378.24	0.0011667958	2.03826e+06
1858	2005	504	2	14	491	1626.1	0.0007977854	2.03826e+06
1859	2005	504	2	14	508	244.335	0.0001198741	2.03826e+06
1860	2005	504	2	14	587	122.279	0.000059992	2.03826e+06
1861	2005	504	2	15	409	9126.69	0.0044914546	2.03201e+06
1862	2005	504	2	15	410	3760.58	0.0018506677	2.03201e+06
1863	2005	504	2	15	491	3403.98	0.0016751791	2.03201e+06
1864	2005	504	2	15	508	565.493	0.0002782923	2.03201e+06
1865	2005	504	2	15	587	251.992	0.0001240113	2.03201e+06
1866	2005	504	2	16	409	10299.7	0.0072042551	1.42967e+06
1867	2005	504	2	16	410	3753.57	0.002625475	1.42967e+06
1868	2005	504	2	16	491	4145.36	0.0028995181	1.42967e+06
1869	2005	504	2	16	508	783.694	0.0005481634	1.42967e+06
1870	2005	504	2	16	587	331.467	0.0002318483	1.42967e+06
1871	2005	504	2	17	409	12957.6	0.0115630578	1.1206e+06
1872	2005	504	2	17	410	3884.24	0.0034662092	1.1206e+06
1873	2005	504	2	17	491	5732.13	0.0051152207	1.1206e+06
1874	2005	504	2	17	508	1393.98	0.0012439599	1.1206e+06
1875	2005	504	2	17	587	462.281	0.0004125294	1.1206e+06
1876	2005	504	2	18	409	18918.3	0.0204988207	922897
1877	2005	504	2	18	410	4448.09	0.0048196975	922897
1878	2005	504	2	18	491	9167.41	0.0099332941	922897
1879	2005	504	2	18	508	2621.66	0.0028406874	922897
1880	2005	504	2	18	587	641.916	0.0006955442	922897
1881	2005	504	3	11	409	4231.41	0.0007096507	5.96267e+06
1882	2005	504	3	11	410	1701.94	0.0002854332	5.96267e+06
1883	2005	504	3	11	491	1050.93	0.0001762509	5.96267e+06
1884	2005	504	3	11	508	170.261	0.0000285546	5.96266e+06
1885	2005	504	3	11	587	63.5004	0.0000106497	5.96265e+06
1886	2005	504	3	12	409	7502.51	0.0011753069	6.38344e+06
1887	2005	504	3	12	410	3292.19	0.0005157389	6.38344e+06
1888	2005	504	3	12	491	1923.36	0.0003013052	6.38344e+06
1889	2005	504	3	12	508	324.892	0.000050896	6.38344e+06
1890	2005	504	3	12	587	112.5	0.0000176238	6.38343e+06
1891	2005	504	3	13	409	10606.9	0.0020759677	5.1094e+06
1892	2005	504	3	13	410	4695.43	0.0009189784	5.1094e+06
1893	2005	504	3	13	491	3131.89	0.0006129662	5.1094e+06
1894	2005	504	3	13	508	496.64	0.0000972012	5.1094e+06
1895	2005	504	3	13	587	162.805	0.0000318638	5.1094e+06
1896	2005	504	3	14	409	13915.5	0.0033081624	4.20641e+06
1897	2005	504	3	14	410	6099.87	0.0014501358	4.20641e+06
1898	2005	504	3	14	491	4619.41	0.0010981836	4.20641e+06
1899	2005	504	3	14	508	684.02	0.0001626136	4.20641e+06
1900	2005	504	3	14	587	239.175	0.0000568597	4.20641e+06
1901	2005	504	3	15	409	24860.3	0.005887627	4.22246e+06
1902	2005	504	3	15	410	10292.8	0.0024376429	4.22246e+06
1903	2005	504	3	15	491	9161.56	0.0021697218	4.22246e+06
1904	2005	504	3	15	508	1605.53	0.0003802364	4.22246e+06
1905	2005	504	3	15	587	451.11	0.0001068359	4.22246e+06
1906	2005	504	3	16	409	27956.1	0.0093727971	2.98269e+06
1907	2005	504	3	16	410	10575.2	0.0035455132	2.98269e+06
1908	2005	504	3	16	491	11129.5	0.0037313509	2.98269e+06
1909	2005	504	3	16	508	2276.59	0.0007632692	2.98269e+06
1910	2005	504	3	16	587	566.663	0.0001899842	2.98269e+06
1911	2005	504	3	17	409	35569.4	0.0149417269	2.38054e+06
1912	2005	504	3	17	410	11470.5	0.0048184449	2.38054e+06
1913	2005	504	3	17	491	15376.1	0.0064590712	2.38054e+06
1914	2005	504	3	17	508	4135.72	0.0017373029	2.38054e+06
1915	2005	504	3	17	587	764.536	0.0003211608	2.38054e+06
1916	2005	504	3	18	409	51053.5	0.0260813647	1.95747e+06
1917	2005	504	3	18	410	13283.7	0.0067861794	1.95747e+06
1918	2005	504	3	18	491	23921.4	0.0122205603	1.95747e+06
1919	2005	504	3	18	508	7630.59	0.0038981875	1.95747e+06
1920	2005	504	3	18	587	1077.58	0.0005504945	1.95747e+06
1921	2006	504	1	11	409	2400.06	0.0008383189	2.86295e+06
1922	2006	504	1	11	410	910.561	0.0003180502	2.86295e+06
1923	2006	504	1	11	491	614.943	0.0002147938	2.86295e+06
1924	2006	504	1	11	508	84.9133	0.0000296594	2.86295e+06
1925	2006	504	1	11	587	33.9506	0.0000118586	2.86295e+06
1926	2006	504	1	12	409	4560.56	0.0013927281	3.27455e+06
1927	2006	504	1	12	410	1906.89	0.0005823371	3.27455e+06
1928	2006	504	1	12	491	1189.54	0.0003632678	3.27455e+06
1929	2006	504	1	12	508	187.188	0.0000571643	3.27455e+06
1930	2006	504	1	12	587	59.3832	0.0000181348	3.27455e+06
1931	2006	504	1	13	409	7139.22	0.0025772868	2.77005e+06
1932	2006	504	1	13	410	3016.84	0.0010890926	2.77005e+06
1933	2006	504	1	13	491	2158.81	0.0007793381	2.77005e+06
1934	2006	504	1	13	508	327.116	0.0001180903	2.77005e+06
1935	2006	504	1	13	587	96.0198	0.0000346635	2.77006e+06
1936	2006	504	1	14	409	8508.65	0.0038551776	2.20707e+06
1937	2006	504	1	14	410	3648.29	0.0016530012	2.20707e+06
1938	2006	504	1	14	491	2864.73	0.0012979795	2.20707e+06
1939	2006	504	1	14	508	402.794	0.0001825016	2.20707e+06
1940	2006	504	1	14	587	112.942	0.0000511727	2.20707e+06
1941	2006	504	1	15	409	15069.9	0.0069292614	2.17483e+06
1942	2006	504	1	15	410	6309	0.0029009222	2.17483e+06
1943	2006	504	1	15	491	5508.83	0.002532998	2.17483e+06
1944	2006	504	1	15	508	944.477	0.0004342766	2.17483e+06
1945	2006	504	1	15	587	193.28	0.0000888714	2.17483e+06
1946	2006	504	1	16	409	18157.4	0.0109298419	1.66127e+06
1947	2006	504	1	16	410	7160.45	0.0043102285	1.66127e+06
1948	2006	504	1	16	491	7111.78	0.0042809299	1.66127e+06
1949	2006	504	1	16	508	1449.37	0.0008724454	1.66127e+06
1950	2006	504	1	16	587	240.659	0.0001448643	1.66127e+06
1951	2006	504	1	17	409	22141.5	0.017215431	1.28615e+06
1952	2006	504	1	17	410	7612.39	0.0059187662	1.28615e+06
1953	2006	504	1	17	491	9391.71	0.007302213	1.28615e+06
1954	2006	504	1	17	508	2514.29	0.0019549015	1.28615e+06
1955	2006	504	1	17	587	301.533	0.0002344472	1.28615e+06
1956	2006	504	1	18	409	30094.9	0.0291644037	1.0319e+06
1957	2006	504	1	18	410	8571.17	0.0083061678	1.0319e+06
1958	2006	504	1	18	491	13751.1	0.0133259358	1.0319e+06
1959	2006	504	1	18	508	4394.31	0.0042584463	1.0319e+06
1960	2006	504	1	18	587	416.973	0.0004040812	1.0319e+06
1961	2006	504	2	11	409	1468.53	0.0005319437	2.76068e+06
1962	2006	504	2	11	410	657.074	0.0002380111	2.76068e+06
1963	2006	504	2	11	491	361.061	0.0001307867	2.76069e+06
1964	2006	504	2	11	508	60.8931	0.0000220572	2.76069e+06
1965	2006	504	2	11	587	23.0282	8.34148e-06	2.76068e+06
1966	2006	504	2	12	409	2699.73	0.0008666904	3.11499e+06
1967	2006	504	2	12	410	1298.68	0.0004169128	3.11499e+06
1968	2006	504	2	12	491	686.419	0.0002203596	3.11499e+06
1969	2006	504	2	12	508	107.22	0.0000344207	3.11499e+06
1970	2006	504	2	12	587	48.1851	0.0000154688	3.11498e+06
1971	2006	504	2	13	409	3809.39	0.00145243	2.62277e+06
1972	2006	504	2	13	410	1840.72	0.0007018249	2.62277e+06
1973	2006	504	2	13	491	1083.85	0.0004132467	2.62277e+06
1974	2006	504	2	13	508	156.839	0.0000597989	2.62277e+06
1975	2006	504	2	13	587	71.1662	0.000027134	2.62277e+06
1976	2006	504	2	14	409	4910.91	0.002362543	2.07865e+06
1977	2006	504	2	14	410	2331.55	0.0011216607	2.07865e+06
1978	2006	504	2	14	491	1539.95	0.0007408396	2.07865e+06
1979	2006	504	2	14	508	217.879	0.0001048171	2.07865e+06
1980	2006	504	2	14	587	117.193	0.0000563792	2.07865e+06
1981	2006	504	2	15	409	8507.55	0.0042071155	2.02218e+06
1982	2006	504	2	15	410	3584.9	0.0017727908	2.02218e+06
1983	2006	504	2	15	491	3131.31	0.001548482	2.02218e+06
1984	2006	504	2	15	508	481.413	0.0002380665	2.02218e+06
1985	2006	504	2	15	587	233.329	0.0001153851	2.02218e+06
1986	2006	504	2	16	409	10379.7	0.0067348545	1.5412e+06
1987	2006	504	2	16	410	3893.44	0.0025262416	1.5412e+06
1988	2006	504	2	16	491	4122.12	0.0026746226	1.5412e+06
1989	2006	504	2	16	508	723.279	0.0004692969	1.5412e+06
1990	2006	504	2	16	587	328.903	0.0002134075	1.5412e+06
1991	2006	504	2	17	409	12597.8	0.010880653	1.15781e+06
1992	2006	504	2	17	410	3859.3	0.003333264	1.15781e+06
1993	2006	504	2	17	491	5571.84	0.0048123739	1.15781e+06
1994	2006	504	2	17	508	1243.1	0.0010736599	1.15781e+06
1995	2006	504	2	17	587	450.163	0.0003888037	1.15781e+06
1996	2006	504	2	18	409	17554.3	0.0191037358	918895
1997	2006	504	2	18	410	4262.75	0.0046389933	918895
1998	2006	504	2	18	491	8499.14	0.009249311	918895
1999	2006	504	2	18	508	2243.02	0.0024409977	918895
[truncated: 1,241 more rows]
